# Supplementary material for: Itaconate is a metabolic regulator of bone formation in homeostasis and arthritis
Source: Ann Rheum Dis. 2024 Jul 10;83(11):e224898. doi: 10.1136/ard-2023-224898 (PMC11503170; doi:10.1136/ard-2023-224898)
Supplement: online supplemental file 9 [file ard-83-11-s009.xlsx]

## Sheet: Supplementary Table 1
Supplementary Table 1. Overlap between downregulated genes
(|logFC|>0.585, FDR<0.05) in BMCs stimulated with RANKL for 48h
in glucose or glutamine deficient medium compared to control medium
Probe	Chromosome	Start	End	Probe Strand	ID
Dcstamp	15	39745932	39760934	+	ENSMUSG00000022303
Car2	3	14886426	14900769	+	ENSMUSG00000027562
Ocstamp	2	165393760	165400405	-	ENSMUSG00000027670
Acp5	9	22126731	22135746	-	ENSMUSG00000001348
Mmp9	2	164940780	164955850	+	ENSMUSG00000017737
Kbtbd11	8	15011025	15033330	+	ENSMUSG00000055675
Akap6	12	52699383	53151015	+	ENSMUSG00000061603
Ablim1	19	57032733	57314919	-	ENSMUSG00000025085
Rufy4	1	74125541	74148223	+	ENSMUSG00000061815
Col27a1	4	63214004	63334991	+	ENSMUSG00000045672
Mst1r	9	107906889	107920383	+	ENSMUSG00000032584
Oscar	7	3609813	3616157	-	ENSMUSG00000054594
Ctsk	3	95499286	95509362	+	ENSMUSG00000028111
Akr1c18	13	4132615	4150654	-	ENSMUSG00000021214
Cyp2s1	7	25802475	25816913	-	ENSMUSG00000040703
Myo1d	11	80482126	80780025	-	ENSMUSG00000035441
Slc45a3	1	131962967	131982963	+	ENSMUSG00000026435
Mt3	8	94152607	94154148	+	ENSMUSG00000031760
Zfp462	4	54945048	55083563	+	ENSMUSG00000060206
Mustn1	14	30879257	30881608	+	ENSMUSG00000042485
Bdh1	16	31422280	31458901	+	ENSMUSG00000046598
Serpind1	16	17331371	17343575	+	ENSMUSG00000022766
Slc18a1	8	69037711	69089235	-	ENSMUSG00000036330
Scin	12	40059769	40134228	-	ENSMUSG00000002565
9430031J16Rik	1	81076950	81341764	+	ENSMUSG00000054976
Atp1b1	1	164437267	164458355	-	ENSMUSG00000026576
Jdp2	12	85599105	85639878	+	ENSMUSG00000034271
Nhedc2	3	135307700	135342767	+	ENSMUSG00000037994
Kazn	4	142102390	142239401	-	ENSMUSG00000040606
Rab38	7	88430273	88491466	+	ENSMUSG00000030559
Bdh2	3	135281221	135304426	+	ENSMUSG00000028167
Cd200	16	45382135	45409053	-	ENSMUSG00000022661
Plxna4	6	32145926	32588192	-	ENSMUSG00000029765
Spns2	11	72451638	72489904	-	ENSMUSG00000040447
Ckb	12	111669355	111672338	-	ENSMUSG00000001270
Apbb1	7	105558486	105574402	-	ENSMUSG00000037032
Lrrc39	3	116562973	116583134	+	ENSMUSG00000027961
Sgsm1	5	113243220	113310786	-	ENSMUSG00000042216
Nfatc1	18	80606205	80713071	-	ENSMUSG00000033016
Met	6	17463800	17573980	+	ENSMUSG00000009376
Srgap3	6	112717971	112947266	-	ENSMUSG00000030257
Ccr3	9	124021971	124031689	+	ENSMUSG00000035448
Edil3	13	88821472	89323223	+	ENSMUSG00000034488
Ttn	2	76703980	76982547	-	ENSMUSG00000051747
St5	7	109523911	109617147	-	ENSMUSG00000031024
Pip5k1b	19	24294794	24555872	-	ENSMUSG00000024867
Adck3	1	180165238	180199602	-	ENSMUSG00000026489
Gstt1	10	75783813	75798584	-	ENSMUSG00000001663
Acy1	9	106432996	106438236	-	ENSMUSG00000023262
1700012B09Rik	9	14758200	14771030	-	ENSMUSG00000031927
Spa17	9	37603295	37613720	-	ENSMUSG00000001948
Kank1	19	25236975	25434496	+	ENSMUSG00000032702
Tmem204	17	25057702	25081181	-	ENSMUSG00000024168
Rhou	8	123653929	123663884	+	ENSMUSG00000039960
Prkcdbp	7	105480607	105482197	-	ENSMUSG00000037060
Il34	8	110741829	110805924	-	ENSMUSG00000031750
Synpo2	3	123076519	123236149	-	ENSMUSG00000050315
Ankrd2	19	42036038	42045110	+	ENSMUSG00000025172
Il4i1	7	44816370	44840809	+	ENSMUSG00000074141
Prdm1	10	44437177	44528501	-	ENSMUSG00000038151
Ltbp1	17	75005568	75392512	+	ENSMUSG00000001870
Ncald	15	37366175	37792570	-	ENSMUSG00000051359
Zeb1	18	5591860	5775467	+	ENSMUSG00000024238
Myo1b	1	51749765	51916071	-	ENSMUSG00000018417
Msi2	11	88339382	88718513	-	ENSMUSG00000069769
Gbp7	3	142530338	142550083	+	ENSMUSG00000040253
Rhof	5	123103044	123132692	-	ENSMUSG00000029449
Klra17	6	129831154	129876672	-	ENSMUSG00000014543
Lamc2	1	153122756	153186447	-	ENSMUSG00000026479
Mpzl3	9	45055186	45077436	+	ENSMUSG00000070305
Efna2	10	80179482	80190010	+	ENSMUSG00000003070
Ghr	15	3317760	3583492	-	ENSMUSG00000055737
Bcar1	8	111710485	111743849	-	ENSMUSG00000031955
Ifi202b	1	173962569	173982844	-	ENSMUSG00000026535
Oaf	9	43221278	43239816	-	ENSMUSG00000032014
Schip1	3	68064942	68626482	+	ENSMUSG00000027777
Mmp14	14	54431604	54441258	+	ENSMUSG00000000957
Socs2	10	95385362	95417180	-	ENSMUSG00000020027
Fam109a	5	121849028	121854599	+	ENSMUSG00000044134
Fam83g	11	61684091	61709951	+	ENSMUSG00000042377
Acad10	5	121621026	121660514	-	ENSMUSG00000029456
Tpm2	4	43514711	43523765	-	ENSMUSG00000028464
2200002D01Rik	7	29246561	29248432	-	ENSMUSG00000030587
Nudt22	19	6993019	6996037	-	ENSMUSG00000037349
Ccr1	9	123962126	123968692	-	ENSMUSG00000025804
5430407P10Rik	2	6100025	6130211	-	ENSMUSG00000045319
Ccdc19	1	172521044	172545870	+	ENSMUSG00000026546
Gfod1	13	43195519	43304172	-	ENSMUSG00000051335
Ppargc1b	18	61298136	61400431	-	ENSMUSG00000033871
Sema7a	9	57940113	57962864	+	ENSMUSG00000038264
Rasal2	1	157135183	157412595	-	ENSMUSG00000070565
Padi2	4	140906344	140952586	+	ENSMUSG00000028927
Ppap2a	13	112800894	112867881	+	ENSMUSG00000021759
Dgki	6	36846022	37300184	-	ENSMUSG00000038665
Uchl1	5	66676098	66687231	+	ENSMUSG00000029223
Upp1	11	9118103	9136170	+	ENSMUSG00000020407
Lox	18	52516069	52529867	-	ENSMUSG00000024529
Pate4	9	35607093	35611935	-	ENSMUSG00000032099
Cacnb2	2	14604306	14987908	+	ENSMUSG00000057914
Src	2	157418444	157471862	+	ENSMUSG00000027646
F2r	13	95601804	95618459	-	ENSMUSG00000048376
Abcb4	5	8893721	8959225	+	ENSMUSG00000042476
Angpt2	8	18690263	18741562	-	ENSMUSG00000031465
Fam102a	2	32535332	32569756	+	ENSMUSG00000039157
Pgf	12	85166639	85177296	-	ENSMUSG00000004791
Tspan7	X	10485158	10596605	+	ENSMUSG00000058254
Lnx2	5	147016655	147076586	-	ENSMUSG00000016520
Ak1	2	32621758	32646805	+	ENSMUSG00000026817
2810025M15Rik	1	157412352	157420235	+	ENSMUSG00000049881
Rbfox2	15	77078990	77307053	-	ENSMUSG00000033565
Chst11	10	82985498	83195900	+	ENSMUSG00000034612
Mras	9	99385422	99436881	-	ENSMUSG00000032470
Fkbp11	15	98724373	98728198	-	ENSMUSG00000003355
Atp6v0d2	4	19876841	19922605	-	ENSMUSG00000028238
Gbp5	3	142496934	142522344	+	ENSMUSG00000040264
Atp2b4	1	133702674	133801041	-	ENSMUSG00000026463
Rnf24	2	131298064	131352892	-	ENSMUSG00000048911
Card14	11	119307768	119345375	+	ENSMUSG00000013483
Cttn	7	144435733	144471009	-	ENSMUSG00000031078
Slc37a2	9	37229149	37255738	-	ENSMUSG00000032122
A430110N23Rik	7	4925844	4944821	+	ENSMUSG00000035279
Stap2	17	55997081	56005570	-	ENSMUSG00000038781
Ephx2	14	66084377	66124500	-	ENSMUSG00000022040
Itgb3	11	104608000	104670476	+	ENSMUSG00000020689
Itga2	13	114835916	114932041	-	ENSMUSG00000015533
Gm5532	1	155520173	155527111	-	ENSMUSG00000073535
Klhl12	1	134455531	134491018	+	ENSMUSG00000026455
Arhgap28	17	67842713	68004120	-	ENSMUSG00000024043
Ext1	15	53064038	53346159	-	ENSMUSG00000061731
Nmb	7	80902227	80905076	-	ENSMUSG00000025723
Lat	7	126363832	126369543	-	ENSMUSG00000030742
Gbp3	3	142560052	142573209	+	ENSMUSG00000028268
Slc5a3	16	92058322	92087473	+	ENSMUSG00000089774
Nhedc1	3	135348029	135397827	+	ENSMUSG00000050150
Col15a1	4	47208161	47313167	+	ENSMUSG00000028339
Plekhf1	7	38220654	38227994	-	ENSMUSG00000074170
Slc6a12	6	121343076	121365775	+	ENSMUSG00000030109
Ak4	4	101419277	101466995	+	ENSMUSG00000028527
Fosl2	5	32136472	32157831	+	ENSMUSG00000029135
Gm12238	11	55482706	55482829	+	ENSMUSG00000087342
Serinc2	4	130253495	130279205	-	ENSMUSG00000023232
Fnbp1l	3	122538719	122619667	-	ENSMUSG00000039735
Matk	10	81252935	81263365	+	ENSMUSG00000004933
Ankrd13b	11	77470485	77489678	-	ENSMUSG00000037907
Gpr68	12	100876682	100908198	-	ENSMUSG00000047415
Snx10	6	51523901	51590679	+	ENSMUSG00000038301
Idh3a	9	54586511	54604661	+	ENSMUSG00000032279
Sphk1	11	116530925	116536674	+	ENSMUSG00000061878
Mycl1	4	122995652	123002485	+	ENSMUSG00000028654
Krt7	15	101411043	101430313	+	ENSMUSG00000023039
Ppm1l	3	69316861	69560802	+	ENSMUSG00000027784
Tiam2	17	3326573	3519397	+	ENSMUSG00000023800
Cdkn2b	4	89306289	89311032	-	ENSMUSG00000073802
Ifitm1	7	140967221	140969825	+	ENSMUSG00000025491
Fam57b	7	126816885	126830219	+	ENSMUSG00000058966
Zfp827	8	79028437	79193766	+	ENSMUSG00000071064
Pkp2	16	16213318	16272712	+	ENSMUSG00000041957
4930523C07Rik	1	160044384	160078428	+	ENSMUSG00000090394
Adrbk2	5	112910478	113015514	-	ENSMUSG00000042249
Lims2	18	31931507	31958619	+	ENSMUSG00000024395
Myo6	9	80165031	80311729	+	ENSMUSG00000033577
Slc6a4	11	76998603	77032340	+	ENSMUSG00000020838
Cdc42ep2	19	5917556	5924816	-	ENSMUSG00000045664
Rai14	15	10568979	10714631	-	ENSMUSG00000022246
Ccl9	11	83572919	83578636	-	ENSMUSG00000019122
Mdh2	5	135778480	135790398	+	ENSMUSG00000019179
Rcan2	17	43801851	44039516	+	ENSMUSG00000039601
Prelid2	18	41875696	41951194	-	ENSMUSG00000056671
Atp6v1d	12	78842989	78861638	-	ENSMUSG00000021114
Chpf	1	75474569	75479471	-	ENSMUSG00000032997
Bcas1	2	170346991	170427845	-	ENSMUSG00000013523
Fscn1	5	142960343	142973185	+	ENSMUSG00000029581
Ppa1	10	61648552	61674168	+	ENSMUSG00000020089
Btbd11	10	85386814	85660292	+	ENSMUSG00000020042
Bnip3	7	138890836	138909519	-	ENSMUSG00000078566
Cct6a	5	129787439	129845820	+	ENSMUSG00000029447
Plcb4	2	135659011	136014593	+	ENSMUSG00000039943
Pter	2	12924041	13003453	+	ENSMUSG00000026730
1110008P14Rik	2	32377097	32381938	-	ENSMUSG00000039195
Cd109	9	78615546	78716253	+	ENSMUSG00000046186
Gm166	7	127582384	127588595	-	ENSMUSG00000057176
Prrg4	2	104830741	104849876	-	ENSMUSG00000027171
Lctl	9	64117147	64138118	+	ENSMUSG00000032401
Gfra2	14	70890130	70979838	+	ENSMUSG00000022103
Fahd1	17	24848896	24850302	-	ENSMUSG00000045316
Tsc22d1	14	76414961	76507765	+	ENSMUSG00000022010
Fstl1	16	37776873	37836514	+	ENSMUSG00000022816
Tubb6	18	67390717	67402748	+	ENSMUSG00000001473
Celsr1	15	85898758	86033777	-	ENSMUSG00000016028
Igsf11	16	38901471	39027159	+	ENSMUSG00000022790
Gimap6	6	48701582	48708225	-	ENSMUSG00000047867
Hagh	17	24840143	24864450	+	ENSMUSG00000024158
Camk2a	18	60925618	60988152	+	ENSMUSG00000024617
2700023E23Rik	5	74093060	74095405	+	ENSMUSG00000053656
Cyb561	11	105933702	105953336	-	ENSMUSG00000019590
Cd276	9	58524300	58555132	-	ENSMUSG00000035914
Ppic	18	53406341	53418007	-	ENSMUSG00000024538
Lpcat1	13	73467197	73516422	+	ENSMUSG00000021608
Sh3pxd2a	19	47260174	47464411	-	ENSMUSG00000053617
Fndc7	3	108853678	108890008	-	ENSMUSG00000045326
Xrcc5	1	72307421	72394952	+	ENSMUSG00000026187
Slc1a5	7	16781346	16798274	+	ENSMUSG00000001918
9030425E11Rik	9	40685962	40785319	+	ENSMUSG00000032024
Mrps6	16	92058270	92112227	+	ENSMUSG00000039680
5730528L13Rik	4	48539935	48561919	+	ENSMUSG00000039693
Msln	17	25748614	25754327	-	ENSMUSG00000063011
Pdhb	14	8165991	8172992	-	ENSMUSG00000021748
Gm9920	15	55099917	55113677	-	ENSMUSG00000053749
Emp2	16	10281749	10313968	-	ENSMUSG00000022505
Srd5a1	13	69573449	69611442	-	ENSMUSG00000021594
Fam184a	10	53633145	53750909	-	ENSMUSG00000019856
Cyc1	15	76343523	76345934	+	ENSMUSG00000022551
Ank	15	27466677	27594909	+	ENSMUSG00000022265
Slc6a17	3	107467543	107518018	-	ENSMUSG00000027894
Pstpip1	9	56089962	56128888	+	ENSMUSG00000032322
P2rx5	11	73160421	73172685	+	ENSMUSG00000005950
Fam110b	4	5644090	6108223	+	ENSMUSG00000049119
Pde4dip	3	97689824	97888707	-	ENSMUSG00000038170
Gfpt1	6	87042846	87092197	+	ENSMUSG00000029992
Pfkfb2	1	130689043	130729253	-	ENSMUSG00000026409
Mif	10	75859353	75860250	-	ENSMUSG00000033307
Calcr	6	3685677	3764713	-	ENSMUSG00000023964
Steap4	5	7960472	7982213	+	ENSMUSG00000012428
Krba1	6	48395586	48419855	+	ENSMUSG00000042810
Ermp1	19	29608214	29648415	-	ENSMUSG00000046324
Rassf8	6	145746748	145821079	+	ENSMUSG00000030259
Lpar1	4	58435255	58553898	-	ENSMUSG00000038668
Phospho1	11	95824499	95832140	+	ENSMUSG00000050860
Gpr125	5	49959951	50058996	-	ENSMUSG00000029090
Fam195a	17	25863698	25868738	-	ENSMUSG00000025732
6720401G13Rik	X	50555744	50635321	-	ENSMUSG00000085396
Taco1	11	106066061	106073612	+	ENSMUSG00000001983
Chchd10	10	75935573	75937725	+	ENSMUSG00000049422
Arsb	13	93771679	93943016	+	ENSMUSG00000042082
Tfrc	16	32608920	32632794	+	ENSMUSG00000022797
Bbs9	9	22475715	22888280	+	ENSMUSG00000035919
Xpr1	1	155275701	155417415	-	ENSMUSG00000026469
Pde2a	7	101421691	101512829	+	ENSMUSG00000030653
Adamts14	10	61197112	61273438	-	ENSMUSG00000059901
Pde10a	17	8525372	8986648	+	ENSMUSG00000023868
Perp	10	18845071	18857073	+	ENSMUSG00000019851
Dcn	10	97479500	97518162	+	ENSMUSG00000019929
Pitpnm2	5	124118690	124249760	-	ENSMUSG00000029406
Epn2	11	61517249	61579687	-	ENSMUSG00000001036
Tmem26	10	68723746	68782654	+	ENSMUSG00000060044
Uqcr10	11	4701973	4704342	-	ENSMUSG00000059534
Rbpms2	9	65629648	65660528	+	ENSMUSG00000032387
Dock5	14	67751928	67933572	-	ENSMUSG00000044447
Insl6	19	29321347	29325356	-	ENSMUSG00000050957
Sh2d2a	3	87846755	87855722	+	ENSMUSG00000028071
Vcan	13	89655312	89742509	-	ENSMUSG00000021614
U90926	5	92209896	92215408	-	ENSMUSG00000029409
Pex10	4	155067016	155072433	+	ENSMUSG00000029047
Mterfd3	10	85119435	85128027	-	ENSMUSG00000049038
Acoxl	2	127838876	128123873	+	ENSMUSG00000027380
Slc4a2	5	24423837	24440950	+	ENSMUSG00000028962
Tnfrsf9	4	150914562	150946102	+	ENSMUSG00000028965
Itgav	2	83724397	83806916	+	ENSMUSG00000027087
D16H22S680E	16	18300825	18348103	-	ENSMUSG00000013539
Adig	2	158502612	158508198	+	ENSMUSG00000044405
Ptpn22	3	103859795	103912247	+	ENSMUSG00000027843
Rasgrp1	2	117279993	117343001	-	ENSMUSG00000027347
Igsf3	3	101377125	101463060	+	ENSMUSG00000042035
Fhod3	18	24709445	25133500	+	ENSMUSG00000034295
1110067D22Rik	11	20823576	20831056	-	ENSMUSG00000042363
Avpi1	19	42123273	42129059	-	ENSMUSG00000018821
Fzd3	14	65201026	65262463	-	ENSMUSG00000007989
Ppp2r3a	9	101104992	101251832	-	ENSMUSG00000043154
Mapk6	9	75369062	75410005	-	ENSMUSG00000042688
H2-Eb1	17	34305883	34316199	+	ENSMUSG00000060586
mt-Nd2	MT	3914	4951	+	ENSMUSG00000064345
Adamts7	9	90162978	90208071	+	ENSMUSG00000032363
Clybl	14	122181694	122402232	+	ENSMUSG00000025545
Ndrg4	8	95676980	95715119	+	ENSMUSG00000036564
Spic	10	88674772	88685015	-	ENSMUSG00000004359
Fbxl16	17	25809085	25821244	+	ENSMUSG00000025738
Ecscr	18	35713086	35722356	-	ENSMUSG00000073599
Sec16b	1	157506728	157568425	+	ENSMUSG00000026589
Ppif	14	25694154	25700468	+	ENSMUSG00000021868
Cplx2	13	54371349	54383917	+	ENSMUSG00000025867
Slc39a13	2	91061791	91070417	-	ENSMUSG00000002105
Dot1l	10	80755206	80795461	+	ENSMUSG00000061589
Cpe	8	64592558	64693040	-	ENSMUSG00000037852
Atp5g1	11	96068852	96075670	-	ENSMUSG00000006057
Hspd1	1	55077835	55088243	-	ENSMUSG00000025980
Egfr	11	16752203	16918158	+	ENSMUSG00000020122
Cgref1	5	30933146	30945480	-	ENSMUSG00000029161
Cycs	6	50562563	50566538	-	ENSMUSG00000063694
Trim54	5	31116712	31137630	+	ENSMUSG00000062077
H2-M2	17	37480851	37483552	-	ENSMUSG00000016283
Gss	2	155563181	155592810	-	ENSMUSG00000027610
Calr	8	84841850	84846934	-	ENSMUSG00000003814
Ktn1	14	47663756	47736563	+	ENSMUSG00000021843
Ptpn3	4	57190841	57301837	-	ENSMUSG00000038764
Grem1	2	113746164	113758646	-	ENSMUSG00000074934
Diras1	10	81019589	81025662	-	ENSMUSG00000043670
Efnb1	X	99136130	99148991	+	ENSMUSG00000031217
Ndufs8	19	3908870	3912717	-	ENSMUSG00000059734
Las1l	X	95935335	95956962	-	ENSMUSG00000057421
Eif4ebp1	8	27260327	27275656	+	ENSMUSG00000031490
Plekhn1	4	156221456	156228542	-	ENSMUSG00000078485
Mrpl41	2	24974117	24975098	-	ENSMUSG00000036850
Htra1	7	130936111	130985660	+	ENSMUSG00000006205
Atp8b1	18	64528979	64661000	-	ENSMUSG00000039529
Hist2h2be	3	96221121	96223738	+	ENSMUSG00000068854
Dnmt3a	12	3806007	3914443	+	ENSMUSG00000020661
Nsun2	13	69533746	69635780	+	ENSMUSG00000021595
Gm22	8	122269569	122272646	+	ENSMUSG00000043903
Cxcl10	5	92346638	92348889	-	ENSMUSG00000034855
Armcx2	X	134804145	134809221	-	ENSMUSG00000033436
Dtx2	5	135994800	136032872	+	ENSMUSG00000004947
Wwc1	11	35838400	35980527	-	ENSMUSG00000018849
Gimap9	6	48676129	48679114	+	ENSMUSG00000051124
Gale	4	135963727	135968178	+	ENSMUSG00000028671
Whrn	4	63414910	63495991	-	ENSMUSG00000039137
Mad1l1	5	140008689	140321552	-	ENSMUSG00000029554
Nckap1	2	80500512	80581380	-	ENSMUSG00000027002
Sipa1l3	7	29320378	29505460	-	ENSMUSG00000030583
Tmc1	19	20783458	20954202	-	ENSMUSG00000024749
H1foo	6	115944938	115950236	+	ENSMUSG00000042279
Pacsin3	2	91255954	91264679	+	ENSMUSG00000027257
Fktn	4	53713998	53765785	+	ENSMUSG00000028414
Atp5g3	2	73908447	73911326	-	ENSMUSG00000018770
Ublcp1	11	44454571	44470498	-	ENSMUSG00000041231
Ppm1e	11	87226906	87359023	-	ENSMUSG00000046442
Ppp1r27	11	120549979	120551132	-	ENSMUSG00000025129
Bcl2a1a	9	88956920	88962416	+	ENSMUSG00000093809
Serinc5	13	92611138	92711944	+	ENSMUSG00000021703
Malt1	18	65430963	65478823	+	ENSMUSG00000032688
Extl1	4	134356372	134383850	-	ENSMUSG00000028838
Prmt1	7	44975989	44986492	-	ENSMUSG00000052429
Samd12	15	53461621	53902537	-	ENSMUSG00000058656
Map4k4	1	39900913	40026310	+	ENSMUSG00000026074
Pgk1-rs7	12	10898566	10900296	-	ENSMUSG00000066632
G530011O06Rik	X	169975043	169978917	-	ENSMUSG00000072844
Antxr1	6	87133854	87335775	-	ENSMUSG00000033420
Gnb4	3	32580332	32616585	-	ENSMUSG00000027669
Mul1	4	138434671	138442265	+	ENSMUSG00000041241
Clec4a2	6	123106428	123143999	+	ENSMUSG00000030148
Plekhg5	4	152072498	152115400	+	ENSMUSG00000039713
Atp5b	10	128083273	128090391	+	ENSMUSG00000025393
Pnkd	1	74284930	74353694	+	ENSMUSG00000026179
Immt	6	71831331	71875257	+	ENSMUSG00000052337
Fgfrl1	5	108694229	108706950	+	ENSMUSG00000008090
Gnptab	10	88379132	88447329	+	ENSMUSG00000035311
Col5a3	9	20770050	20815067	-	ENSMUSG00000004098
Sbsn	7	30751471	30756133	+	ENSMUSG00000046056
Atp6v1b2	8	69088646	69113711	+	ENSMUSG00000006273
P2ry14	3	59114626	59130624	-	ENSMUSG00000036381
Serpine2	1	79794197	79858696	-	ENSMUSG00000026249
Aco2	15	81872309	81915133	+	ENSMUSG00000022477
Mrps35	6	147042764	147070903	+	ENSMUSG00000040112
Creb3l2	6	37327255	37442146	-	ENSMUSG00000038648
Ecsit	9	22072246	22085438	-	ENSMUSG00000066839
Sgsm3	15	80977765	81012289	+	ENSMUSG00000042303
1810030N24Rik	4	34768664	34778423	-	ENSMUSG00000028295
4930430E12Rik	4	6352105	6357530	-	ENSMUSG00000085295
Slc4a3	1	75546266	75562172	+	ENSMUSG00000006576
Zfand5	19	21272278	21282289	+	ENSMUSG00000024750
Mpp5	12	78748947	78840711	+	ENSMUSG00000021112
Hbegf	18	36504929	36515805	-	ENSMUSG00000024486
Kdm5b	1	134560171	134632877	+	ENSMUSG00000042207
Cd5	19	10718143	10738974	-	ENSMUSG00000024669
Gpr110	17	43270329	43324737	+	ENSMUSG00000041293
Ckmt1	2	121357714	121363737	+	ENSMUSG00000000308
Agrn	4	156165290	156197488	-	ENSMUSG00000041936
Nat6	9	107578887	107584048	+	ENSMUSG00000079334
Rilpl1	5	124493082	124531391	-	ENSMUSG00000029392
Gm15241	X	160488549	160499870	-	ENSMUSG00000087505
St6galnac4	2	32587095	32599698	+	ENSMUSG00000079442
1300001I01Rik	11	74649495	74670847	+	ENSMUSG00000020741
1110038D17Rik	10	75351111	75517972	-	ENSMUSG00000033416
St8sia6	2	13651020	13793808	-	ENSMUSG00000003418
Zbtb46	2	181387762	181459426	-	ENSMUSG00000027583
Cct3	3	88297116	88321767	+	ENSMUSG00000001416
1110001J03Rik	6	38533502	38539449	+	ENSMUSG00000019689
Med29	7	28386146	28392708	-	ENSMUSG00000003444
Snrpd3	10	75518042	75535440	+	ENSMUSG00000020180
Ubac1	2	25998543	26021747	-	ENSMUSG00000036352
Aldh4a1	4	139622866	139649690	+	ENSMUSG00000028737
Pls1	9	95752642	95845311	-	ENSMUSG00000049493
2310039H08Rik	17	46772635	46773407	+	ENSMUSG00000062619
Selp	1	164115264	164150026	+	ENSMUSG00000026580
Ndufab1	7	122085403	122101886	-	ENSMUSG00000030869
Fam162a	16	36043844	36071515	-	ENSMUSG00000003955
Narf	11	121237253	121255856	+	ENSMUSG00000000056
Oxct1	15	4026383	4155344	+	ENSMUSG00000022186
Cdk2ap2	19	4097182	4099019	+	ENSMUSG00000024856
Tjp2	19	24094523	24225026	-	ENSMUSG00000024812
Adcy3	12	4133103	4213525	+	ENSMUSG00000020654
Psmd10	X	140948429	140956728	-	ENSMUSG00000031429
Lrrc47	4	154011731	154021513	+	ENSMUSG00000029028
Ak2	4	128991958	129011529	+	ENSMUSG00000028792
A430071A18Rik	11	119820812	119834365	-	ENSMUSG00000085081
Acaa2	18	74779197	74806207	+	ENSMUSG00000036880
Utp11l	4	124678160	124693600	-	ENSMUSG00000028907
Sin3b	8	72723288	72758203	+	ENSMUSG00000031622
Gpr113	5	30193431	30205722	-	ENSMUSG00000067642
Grb10	11	11930508	12038683	-	ENSMUSG00000020176
Nudcd1	15	44375227	44428307	-	ENSMUSG00000038736
Mpp7	18	7347962	7626863	-	ENSMUSG00000057440
Isg15	4	156199424	156200818	-	ENSMUSG00000035692
Birc2	9	7818236	7835255	-	ENSMUSG00000057367
Net1	13	3882565	3918220	-	ENSMUSG00000021215
Cox7a1	7	30184171	30186028	+	ENSMUSG00000074218
Rnd1	15	98663421	98677461	-	ENSMUSG00000054855
Pmaip1	18	66458604	66465550	+	ENSMUSG00000024521
Gbp9	5	105078394	105139539	-	ENSMUSG00000029298
Tprn	2	25262618	25269885	+	ENSMUSG00000048707
S100a3	3	90600215	90602702	+	ENSMUSG00000001021
Traf1	2	34941750	34961772	-	ENSMUSG00000026875
Timm17a	1	135301532	135313778	-	ENSMUSG00000062580
Uqcrc2	7	120635176	120659478	+	ENSMUSG00000030884
Mrpl47	3	32725397	32737147	-	ENSMUSG00000037531
Ldhb	6	142490249	142507957	-	ENSMUSG00000030246
Uqcr11	10	80402997	80406830	-	ENSMUSG00000020163
Fastkd1	2	69686815	69713516	-	ENSMUSG00000027086
Hnmt	2	24002910	24049394	-	ENSMUSG00000026986
Bola3	6	83349147	83360136	+	ENSMUSG00000045160
3110043O21Rik	4	35191285	35226175	-	ENSMUSG00000028300
Slc16a3	11	120948480	120960868	+	ENSMUSG00000025161
Tpi1	6	124810586	124814296	-	ENSMUSG00000023456
Lyrm5	6	145211134	145216939	+	ENSMUSG00000040370
C130050O18Rik	5	139405280	139415623	+	ENSMUSG00000044092
Uck2	1	167226090	167285127	-	ENSMUSG00000026558
Arhgap29	3	121953229	122016677	+	ENSMUSG00000039831
Otud7b	3	96104527	96161129	+	ENSMUSG00000038495
mt-Nd5	MT	11742	13565	+	ENSMUSG00000064367
Ccdc94	17	55959187	55967949	+	ENSMUSG00000003208
Layn	9	51056780	51077094	-	ENSMUSG00000060594
Dnajb3	1	88204732	88205748	-	ENSMUSG00000081984
Clic5	17	44188572	44280168	+	ENSMUSG00000023959
Spry1	3	37639947	37644598	+	ENSMUSG00000037211
2310003L22Rik	2	140170649	140203689	+	ENSMUSG00000027384
Sdc4	2	164424247	164443887	-	ENSMUSG00000017009
Sh2d4a	8	68276567	68347694	+	ENSMUSG00000053886
Relt	7	100845848	100863446	-	ENSMUSG00000008318
Strbp	2	37483228	37703859	-	ENSMUSG00000026915
Ndufv2	17	66078795	66101559	-	ENSMUSG00000024099
Parl	16	20279820	20302387	-	ENSMUSG00000033918
Glrx5	12	105032689	105040910	+	ENSMUSG00000021102
Hyal1	9	107576927	107581710	+	ENSMUSG00000010051
Zfp568	7	29983955	30028282	+	ENSMUSG00000074221
Bcam	7	19756131	19771016	-	ENSMUSG00000002980
Pvrl1	9	43744576	43807454	+	ENSMUSG00000032012
Tank	2	61578585	61654171	+	ENSMUSG00000064289
Mdh1	11	21556787	21572367	-	ENSMUSG00000020321
Bcar3	3	122419780	122530180	+	ENSMUSG00000028121
Pbx1	1	168153527	168432270	-	ENSMUSG00000052534
Shroom3	5	92683435	92965318	+	ENSMUSG00000029381
Hist3h2a	11	58954685	58956674	+	ENSMUSG00000078851
Coq7	7	118509659	118533356	-	ENSMUSG00000030652
Hsd17b10	X	152001845	152004442	+	ENSMUSG00000025260
Atp5o	16	91684398	91931687	-	ENSMUSG00000022956
Vprbp	9	106821874	106883318	+	ENSMUSG00000040325
Casc4	2	121866970	121936220	+	ENSMUSG00000060227
Efnb2	8	8617434	8660773	-	ENSMUSG00000001300
Sdhb	4	140961203	140979193	+	ENSMUSG00000009863
Pigy	6	57686576	57692078	-	ENSMUSG00000043162
Tbc1d2b	9	90202047	90270804	-	ENSMUSG00000037410
Gtf2a1	12	91555916	91590487	-	ENSMUSG00000020962
Ndufaf4	4	24898083	24905001	+	ENSMUSG00000028261
Pgpep1	8	70646436	70659738	-	ENSMUSG00000056204
Ldha	7	46841475	46855627	+	ENSMUSG00000063229
Ndufs1	1	63143596	63176822	-	ENSMUSG00000025968
Gfm1	3	67430096	67476529	+	ENSMUSG00000027774
Atp6v1h	1	5083173	5162549	+	ENSMUSG00000033793
Atrnl1	19	57611034	58133338	+	ENSMUSG00000054843
Gys1	7	45434844	45456619	+	ENSMUSG00000003865
Rcan1	16	92391953	92466146	-	ENSMUSG00000022951
4930506M07Rik	19	58973358	59076069	-	ENSMUSG00000041362
Ddt	10	75771230	75773414	-	ENSMUSG00000001666
mt-Nd1	MT	2751	3707	+	ENSMUSG00000064341
Myo1e	9	70207350	70400067	+	ENSMUSG00000032220
Nmnat1	4	149467572	149485202	-	ENSMUSG00000028992
Spr	6	85133678	85137766	-	ENSMUSG00000033735
Swap70	7	110221703	110283503	+	ENSMUSG00000031015
Atp6v1e1	6	120795245	120822685	-	ENSMUSG00000019210
Hccs	X	169250193	169320372	-	ENSMUSG00000031352
Letm1	5	33739673	33782817	-	ENSMUSG00000005299
Fam190a	6	61180324	62382865	+	ENSMUSG00000039578
Rapgef1	2	29619720	29740978	+	ENSMUSG00000039844
Pde8b	13	95024454	95250336	-	ENSMUSG00000021684
Tcp11l2	10	84576626	84614359	+	ENSMUSG00000020034
Ap1s3	1	79606876	79671972	-	ENSMUSG00000054702
Sgtb	13	104109741	104141735	+	ENSMUSG00000042743
Pxn	5	115506676	115555987	+	ENSMUSG00000029528
Atp5a1	18	77773729	77782869	+	ENSMUSG00000025428
Slc12a5	2	164960816	164999727	+	ENSMUSG00000017740
Smpd1	7	105554360	105558388	+	ENSMUSG00000037049
Gm14074	2	135648907	135652063	+	ENSMUSG00000084762
Slc25a43	X	36743659	36777202	+	ENSMUSG00000037636
Prdm8	5	98180869	98187448	+	ENSMUSG00000035456
Fkbp9	6	56832059	56879358	+	ENSMUSG00000029781
Atp5k	5	108433244	108434448	-	ENSMUSG00000050856
Tomm40	7	19701313	19715438	-	ENSMUSG00000002984
Rac2	15	78559169	78572783	-	ENSMUSG00000033220
Dusp19	2	80617045	80632361	+	ENSMUSG00000027001
Pdha1	X	160122209	160138413	-	ENSMUSG00000031299
Gstt2	10	75831845	75834881	-	ENSMUSG00000033318
Nlrp10	7	108921860	108930158	-	ENSMUSG00000049709
Dmxl1	18	49832997	49965473	+	ENSMUSG00000037416
Ppp2r3c	12	55280814	55303000	-	ENSMUSG00000021022
Tomm70a	16	57121714	57154530	+	ENSMUSG00000022752
Hdac2	10	36974544	37001889	+	ENSMUSG00000019777
Nkain1	4	130530131	130574036	-	ENSMUSG00000078532
Ndufa12	10	94198955	94221443	+	ENSMUSG00000020022
Spred1	2	117121374	117182279	+	ENSMUSG00000027351
Cmpk2	12	26469204	26479835	+	ENSMUSG00000020638
Kidins220	12	24974932	25059697	+	ENSMUSG00000036333
Ndufv1	19	4007497	4012806	-	ENSMUSG00000037916
Pla2g2d	4	138775735	138782046	+	ENSMUSG00000041202
Dync2h1	9	6928503	7184446	-	ENSMUSG00000047193
Sdc1	12	8771323	8793715	+	ENSMUSG00000020592
Me2	18	73770040	73815392	-	ENSMUSG00000024556
Twf2	9	106203108	106215387	+	ENSMUSG00000023277
Isca1	13	59755409	59769810	-	ENSMUSG00000044792
Lcp2	11	34046920	34092295	+	ENSMUSG00000002699
Slc4a8	15	100761747	100823968	+	ENSMUSG00000023032
Epdr1	13	19591709	19619830	-	ENSMUSG00000002808
Cacnb1	11	98001508	98023034	-	ENSMUSG00000020882
Gtf2e2	8	33731914	33777173	+	ENSMUSG00000031585
2610034B18Rik	7	79925361	79935359	-	ENSMUSG00000039043
Endog	2	30171493	30174069	+	ENSMUSG00000015337
Mrpl12	11	120484613	120489065	+	ENSMUSG00000039640
1200009I06Rik	12	111417430	111431182	+	ENSMUSG00000021280
Atad3a	4	155740641	155761093	-	ENSMUSG00000029036
Slc13a3	2	165405028	165473230	-	ENSMUSG00000018459
Fbln7	2	128862981	128897034	+	ENSMUSG00000027386
Fchsd2	7	101108775	101284405	+	ENSMUSG00000030691
Lmtk2	5	144100436	144188204	+	ENSMUSG00000038970
1700040L02Rik	10	68430953	68541896	-	ENSMUSG00000019945
Rin3	12	102283048	102390855	+	ENSMUSG00000044456
Git1	11	77493562	77507786	+	ENSMUSG00000011877
Minos1	4	139101814	139131113	-	ENSMUSG00000050608
Gpr183	14	121952331	121965193	-	ENSMUSG00000051212
Ptcd3	6	71880648	71908762	-	ENSMUSG00000063884
Thrb	14	17660960	18038088	+	ENSMUSG00000021779
Hist2h3c2	3	96238110	96239127	-	ENSMUSG00000081058
Ndst1	18	60685978	60713389	-	ENSMUSG00000054008
Fam169b	7	68273839	68363089	+	ENSMUSG00000074071
Hspe1	1	55088132	55091307	+	ENSMUSG00000073676
Bcat1	6	144993835	145076184	-	ENSMUSG00000030268
Mrps25	6	92169525	92184033	-	ENSMUSG00000014551
Bbs4	9	59321966	59353508	-	ENSMUSG00000025235
Tmem198	1	75479532	75485705	+	ENSMUSG00000051703
Gm7293	9	51621425	51624874	+	ENSMUSG00000078308
Dld	12	31331564	31351437	-	ENSMUSG00000020664
Idh2	7	80094846	80115392	-	ENSMUSG00000030541
Dusp14	11	84048041	84069261	-	ENSMUSG00000018648
Oxnad1	14	32085374	32103202	+	ENSMUSG00000021906
Atp5j2	5	145183698	145192062	-	ENSMUSG00000038690
Rdh13	7	4424770	4445649	-	ENSMUSG00000008435
mt-Nd6	MT	13552	14070	-	ENSMUSG00000064368
Acap2	16	31092413	31201238	-	ENSMUSG00000049076
Gm15283	12	73926481	73949785	-	ENSMUSG00000087700
Ube2f	1	91250311	91288877	+	ENSMUSG00000034343
Samm50	15	84192233	84214303	+	ENSMUSG00000022437
Nrp2	1	62703285	62818695	+	ENSMUSG00000025969
4831426I19Rik	12	104929949	105009809	-	ENSMUSG00000054150
Timm44	8	4259731	4275913	-	ENSMUSG00000002949
Ndufs4	13	114287795	114388094	-	ENSMUSG00000021764
2410015M20Rik	17	56607452	56609771	-	ENSMUSG00000049760
Dlst	12	85110833	85134091	+	ENSMUSG00000004789
Suclg1	6	73248382	73276911	+	ENSMUSG00000052738
Fam198b	3	79884533	79946280	+	ENSMUSG00000027955
Tpm1	9	67022590	67049406	-	ENSMUSG00000032366
4930583H14Rik	3	51388415	51396738	-	ENSMUSG00000037161
Dedd2	7	25202840	25219859	-	ENSMUSG00000054499
Slc25a39	11	102402985	102407946	-	ENSMUSG00000018677
Enox2	X	49009707	49288259	-	ENSMUSG00000031109
4933413J09Rik	14	26356574	26400456	+	ENSMUSG00000021874
Hspa5	2	34771970	34776531	+	ENSMUSG00000026864
Gm15726	X	169979047	169985232	-	ENSMUSG00000087263
Ciapin1	8	94819818	94838358	-	ENSMUSG00000031781
Dusp9	X	73639419	73643514	+	ENSMUSG00000031383
Hnrnpm	17	33646233	33686860	-	ENSMUSG00000059208
Mtmr1	X	71364760	71419196	+	ENSMUSG00000015214
Slc16a7	10	125226464	125328963	-	ENSMUSG00000020102
Rhd	4	134864536	134896172	+	ENSMUSG00000028825
Znhit1	5	136982164	136988021	-	ENSMUSG00000059518
Atp6v1a	16	44085402	44139705	-	ENSMUSG00000052459
Jarid2	13	44729474	44921643	+	ENSMUSG00000038518
Uqcrc1	9	108936648	108949640	+	ENSMUSG00000025651
Pdk3	X	93764607	93832201	-	ENSMUSG00000035232
Eml1	12	108370957	108539617	+	ENSMUSG00000058070
Ptcd2	13	99319649	99344678	-	ENSMUSG00000021650
Cited2	10	17723228	17725673	+	ENSMUSG00000039910
Cox10	11	63962627	64079468	-	ENSMUSG00000042148
Gars	6	55038001	55079504	+	ENSMUSG00000029777
Atp6v0b	4	117884326	117887333	-	ENSMUSG00000033379
B930041F14Rik	4	155694342	155696481	+	ENSMUSG00000074738
Sdha	13	74322254	74350280	-	ENSMUSG00000021577
Mtx2	2	74825803	74878431	+	ENSMUSG00000027099
Brp44	1	165461037	165481214	+	ENSMUSG00000026568
Uqcrb	13	66900617	66905378	-	ENSMUSG00000021520
Specc1	11	61956779	62223013	+	ENSMUSG00000042331
Aifm1	X	48474944	48513563	-	ENSMUSG00000036932
Mrpl1	5	96209493	96266727	+	ENSMUSG00000029486
Fcrl1	3	87376387	87392133	+	ENSMUSG00000059994
Zswim5	4	116877376	116989264	+	ENSMUSG00000033948
Stambpl1	19	34192229	34240333	+	ENSMUSG00000024776
Ifi30	8	70762774	70766663	-	ENSMUSG00000031838
Eif2b3	4	117019402	117087306	+	ENSMUSG00000028683
Ivns1abp	1	151344498	151364445	+	ENSMUSG00000023150
Flnb	14	7817957	7951588	+	ENSMUSG00000025278
Gm17108	13	69610498	69614901	-	ENSMUSG00000091133
Acadm	3	153922357	153944632	-	ENSMUSG00000062908
Atp6v0e	17	26676396	26699644	+	ENSMUSG00000015575
Il1rn	2	24336853	24351494	+	ENSMUSG00000026981
Clu	14	65968483	65981548	+	ENSMUSG00000022037
Fdxr	11	115268024	115277050	-	ENSMUSG00000018861
Psmb7	2	38588036	38644087	-	ENSMUSG00000026750
2300009A05Rik	9	63394447	63399244	-	ENSMUSG00000032403
Ccz1	5	143987916	144014853	-	ENSMUSG00000029617
Mrpl36	13	73331009	73332175	+	ENSMUSG00000021607
Oasl1	5	114923240	114937915	+	ENSMUSG00000041827
Abcc5	16	20331303	20426394	-	ENSMUSG00000022822
Cbr4	8	61487734	61503482	+	ENSMUSG00000031641
Ccdc88a	11	29373658	29510808	+	ENSMUSG00000032740
AI662270	11	83223576	83226604	+	ENSMUSG00000087107
Tnc	4	63959785	64047015	-	ENSMUSG00000028364
Mrps22	9	98588733	98601679	-	ENSMUSG00000032459
Armcx6	X	134748461	134751417	-	ENSMUSG00000050394
Uso1	5	92137938	92202794	+	ENSMUSG00000029407
Rapgef6	11	54522847	54699285	+	ENSMUSG00000037533
Atp5c1	2	10056016	10080510	-	ENSMUSG00000025781
Fh1	1	175600374	175625635	-	ENSMUSG00000026526
Coq3	4	21879673	21912162	+	ENSMUSG00000028247
Mrps5	2	127587222	127606829	+	ENSMUSG00000027374
Gk5	9	96119362	96184627	+	ENSMUSG00000041440
Pdia4	6	47796142	47813512	-	ENSMUSG00000025823
Ccdc62	5	123927418	123969895	+	ENSMUSG00000061882
Tbrg4	11	6615598	6626067	-	ENSMUSG00000000384
Oxr1	15	41447482	41861048	+	ENSMUSG00000022307
Fgd1	X	151046150	151089521	+	ENSMUSG00000025265
Chchd2	5	129881156	129887470	-	ENSMUSG00000070493
Timm10	2	84826997	84830213	+	ENSMUSG00000027076
Arf1	11	59211412	59228270	-	ENSMUSG00000048076
Fastk	5	24438440	24445287	-	ENSMUSG00000028959
Atp5d	10	80138632	80145818	+	ENSMUSG00000003072
Mrpl51	6	125191801	125195583	+	ENSMUSG00000030335
Orai2	5	136147464	136170656	-	ENSMUSG00000039747
Pex16	2	92374676	92381217	+	ENSMUSG00000027222
Tnfrsf11a	1	105780723	105847981	+	ENSMUSG00000026321
Pja1	X	99465734	99471273	-	ENSMUSG00000034403
Pdhx	2	103021075	103073513	-	ENSMUSG00000010914
Ndufb6	4	40270591	40279421	-	ENSMUSG00000071014
Ndufa9	6	126821863	126849144	-	ENSMUSG00000000399
Lars	18	42202350	42262122	-	ENSMUSG00000024493
Ptchd1	X	155573455	155623814	-	ENSMUSG00000041552
Gm15344	10	86692119	86693095	-	ENSMUSG00000084899
C030006K11Rik	15	76721466	76723845	-	ENSMUSG00000079002
Mrpl34	8	71464926	71465752	+	ENSMUSG00000034880
Abl2	1	156558786	156649568	+	ENSMUSG00000026596
Grpel1	5	36464998	36474080	+	ENSMUSG00000029198
Rad23b	4	55350043	55392237	+	ENSMUSG00000028426
Hsp90aa1	12	110690605	110702728	-	ENSMUSG00000021270
Ptges2	2	32395896	32402739	+	ENSMUSG00000026820
Snupn	9	56950878	56983206	+	ENSMUSG00000055334
2310002J15Rik	2	25238827	25242452	-	ENSMUSG00000036731
Cmtm4	8	104348191	104395807	-	ENSMUSG00000096188
Ndufc1	3	51404677	51408988	-	ENSMUSG00000037152
Manf	9	106838312	106891979	-	ENSMUSG00000032575
Itgb7	15	102215995	102231935	-	ENSMUSG00000001281
Nars	18	64499665	64516557	-	ENSMUSG00000024587
Hsp90b1	10	86690209	86705509	-	ENSMUSG00000020048
Csrnp1	9	119971166	119977250	-	ENSMUSG00000032515
Dlat	9	50634633	50659780	-	ENSMUSG00000000168
Alg9	9	50775019	50843542	+	ENSMUSG00000032059
Pgm2	4	99929414	99987294	+	ENSMUSG00000025791
Eml2	7	19176421	19206482	+	ENSMUSG00000040811
Klhl6	16	19946499	19983037	-	ENSMUSG00000043008
Eif6	2	155819832	155826925	-	ENSMUSG00000027613
Nsmaf	4	6396207	6454271	-	ENSMUSG00000028245
Ndufs2	1	171234853	171247122	-	ENSMUSG00000013593
Pfdn4	2	170496428	170519123	+	ENSMUSG00000052033
Nudt8	19	4000580	4005816	+	ENSMUSG00000024869
Mfn2	4	147873599	147904704	-	ENSMUSG00000029020
Pkn3	2	30077684	30091022	+	ENSMUSG00000026785
1300010F03Rik	14	78849178	79202310	+	ENSMUSG00000058997
Fhl3	4	124700701	124708611	+	ENSMUSG00000032643
Pik3cb	9	99038402	99140621	-	ENSMUSG00000032462
Impa2	18	67289253	67319146	+	ENSMUSG00000024525
Etfdh	3	79603788	79628863	-	ENSMUSG00000027809
Coq5	5	115279666	115296972	+	ENSMUSG00000041733
Ndufb4	16	37647170	37654453	-	ENSMUSG00000022820
Galnt12	4	47091909	47123070	+	ENSMUSG00000039774
Rnf19b	4	129058271	129085886	+	ENSMUSG00000028793
Mitf	6	97807058	98021349	+	ENSMUSG00000035158
Pik3ap1	19	41274218	41385070	-	ENSMUSG00000025017
Swi5	2	32278816	32288075	-	ENSMUSG00000044627
Hspa4l	3	40744495	40796103	+	ENSMUSG00000025757
Prdx3	19	60864051	60874556	-	ENSMUSG00000024997
Ptpn12	5	20986645	21055911	-	ENSMUSG00000028771
Tcirg1	19	3896050	3907133	-	ENSMUSG00000001750
mt-Cytb	MT	14145	15288	+	ENSMUSG00000064370
Zcchc10	11	53324679	53333301	+	ENSMUSG00000018239
Myo10	15	25622525	25813673	+	ENSMUSG00000022272
5730455O13Rik	19	38188481	38224138	-	ENSMUSG00000054237
Fgfr1	8	25513654	25575714	+	ENSMUSG00000031565
Fxyd2	9	45403138	45410278	+	ENSMUSG00000059412
Ftsjd2	17	29549799	29705979	+	ENSMUSG00000024019
Faim	9	98986373	99002018	+	ENSMUSG00000032463
Txn2	15	77915047	77929006	-	ENSMUSG00000005354
Atp6v1c1	15	38661904	38692443	+	ENSMUSG00000022295
Mak16	8	31159468	31168724	-	ENSMUSG00000031578
Slc25a4	8	46206797	46211284	-	ENSMUSG00000031633
Fam133b	5	3543844	3569810	+	ENSMUSG00000058503
Pdk1	2	71873224	71903858	+	ENSMUSG00000006494
Hist1h2bc	13	23684199	23692488	+	ENSMUSG00000018102
Vcl	14	20929433	21033673	+	ENSMUSG00000021823
Hyal2	9	107569117	107572776	+	ENSMUSG00000010047
Dstn	2	143915320	143943324	+	ENSMUSG00000015932
H2-Ab1	17	34263209	34269418	+	ENSMUSG00000073421
Cox7a2	9	79755241	79759853	-	ENSMUSG00000032330
Zfyve9	4	108637466	108780798	-	ENSMUSG00000034557
2310016M24Rik	15	99725618	99728136	+	ENSMUSG00000023020
Mmaa	8	79266424	79294956	-	ENSMUSG00000037022
Cdk5rap2	4	70216856	70410443	-	ENSMUSG00000039298
D630003M21Rik	2	158182533	158229222	-	ENSMUSG00000037813
Adm	7	110627669	110629819	+	ENSMUSG00000030790
Grhpr	4	44981395	44990734	+	ENSMUSG00000035637
H1f0	15	79028212	79030498	+	ENSMUSG00000096210
Telo2	17	25099570	25115967	-	ENSMUSG00000024170
Cstf2	X	134059187	134086819	+	ENSMUSG00000031256
Ubxn2a	12	4879032	4907705	-	ENSMUSG00000020634
Phldb1	9	44686304	44735198	-	ENSMUSG00000048537
Stard7	2	127270218	127298932	+	ENSMUSG00000027367
Sec24d	3	123267496	123365635	+	ENSMUSG00000039234
Ndufs6	13	73319838	73328542	-	ENSMUSG00000021606
Nfkbia	12	55489411	55492647	-	ENSMUSG00000021025
Rabgef1	5	130171798	130214342	+	ENSMUSG00000025340
Uqcrh	4	116066965	116075071	-	ENSMUSG00000063882
Eftud1	7	82648614	82777852	+	ENSMUSG00000038563
Mrpl52	14	54426909	54429750	+	ENSMUSG00000010406
Uqcc	2	155846894	155930310	-	ENSMUSG00000005882
Micall1	15	79108972	79136897	+	ENSMUSG00000033039
Ap3d1	10	80706978	80742211	-	ENSMUSG00000020198
Ndufb10	17	24722060	24724478	-	ENSMUSG00000040048
Ndufs7	10	80249121	80256794	+	ENSMUSG00000020153
Vasn	16	4639941	4650802	+	ENSMUSG00000039646
Cs	10	128337832	128362479	+	ENSMUSG00000005683
Dip2c	13	9276528	9668928	+	ENSMUSG00000048264
Dyrk2	10	118859349	118868903	-	ENSMUSG00000028630
Inpp5a	7	139389109	139579652	+	ENSMUSG00000025477
Hmg20b	10	81346048	81350480	-	ENSMUSG00000020232
Chchd3	6	32790976	33060260	-	ENSMUSG00000053768
Rtn4ip1	10	43901807	43947862	+	ENSMUSG00000019864
Atp5f1	3	105942698	105960099	-	ENSMUSG00000000563
Ndufb8	19	44548572	44555440	-	ENSMUSG00000025204
Fmn1	2	113327736	113716767	+	ENSMUSG00000044042
Mrpl42	10	95480806	95501927	-	ENSMUSG00000062981
Cd72	4	43446462	43454628	-	ENSMUSG00000028459
Farsa	8	84856989	84869257	+	ENSMUSG00000003808
Sema3d	5	12383166	12588943	+	ENSMUSG00000040254
Eif4a2	16	23107444	23114136	+	ENSMUSG00000022884
Arap2	5	62602445	62766198	-	ENSMUSG00000037999
Tra2a	6	49243921	49264052	-	ENSMUSG00000029817
Farsb	1	78417958	78488859	-	ENSMUSG00000026245
Myo18b	5	112688876	112896362	-	ENSMUSG00000072720
Iars	13	49682100	49734267	+	ENSMUSG00000037851
Ndufa11	17	56717762	56724248	+	ENSMUSG00000002379
Eif2b5	16	20498817	20509955	+	ENSMUSG00000003235
Gsdmd	15	75862339	75867404	+	ENSMUSG00000022575
Gm16241	14	26389199	26395521	+	ENSMUSG00000090104
Gm9581	16	59558013	59600886	-	ENSMUSG00000091562
Fkbp4	6	128429735	128438677	-	ENSMUSG00000030357
Ndufb9	15	58933810	58939489	+	ENSMUSG00000022354
Pgap2	7	102210208	102238567	+	ENSMUSG00000030990
Foxred1	9	35204206	35211055	-	ENSMUSG00000039048
Dars	1	128363708	128417416	-	ENSMUSG00000026356
Rgnef	13	97898595	98206165	-	ENSMUSG00000021662
Bud31	5	145140362	145148078	+	ENSMUSG00000038722
Rg9mtd1	16	56032609	56037819	-	ENSMUSG00000044763
Tbrg1	9	37649182	37657312	-	ENSMUSG00000011114
Sh3rf1	8	61224171	61396072	+	ENSMUSG00000031642
1700061G19Rik	17	56875477	56888904	+	ENSMUSG00000024209
Prr15	6	54327012	54330200	+	ENSMUSG00000045725
Hspa9	18	34937414	34954357	-	ENSMUSG00000024359
Tmem65	15	58782269	58823530	-	ENSMUSG00000062373
Usp20	2	30982279	31023586	+	ENSMUSG00000026854
Ap4b1	3	103809520	103822025	+	ENSMUSG00000032952
Ndufc2	7	97400003	97407802	+	ENSMUSG00000030647
Ndufa5	6	24518666	24528013	-	ENSMUSG00000023089
Pfkl	10	77986947	78010083	-	ENSMUSG00000020277
Sh3kbp1	X	159627272	159978069	+	ENSMUSG00000040990
Mlec	5	115142981	115158179	-	ENSMUSG00000048578
Ppp2ca	11	52098681	52127778	+	ENSMUSG00000020349
Zfp106	2	120506820	120563843	-	ENSMUSG00000027288
Tmem2	19	21778342	21858327	+	ENSMUSG00000024754
Sec11c	18	65800549	65817665	+	ENSMUSG00000024516
Rtkn2	10	67979570	68059740	+	ENSMUSG00000037846
Antxr2	5	97882783	98030733	-	ENSMUSG00000029338
Acads	5	115110299	115119346	-	ENSMUSG00000029545
Homer1	13	93303757	93404129	+	ENSMUSG00000007617
Cd69	6	129267324	129275369	-	ENSMUSG00000030156
Ndufa10	1	92439010	92473860	-	ENSMUSG00000026260
Mettl1	10	127041414	127046365	+	ENSMUSG00000006732
Insig2	1	121304353	121332589	-	ENSMUSG00000003721
9030617O03Rik	12	100779057	100896981	+	ENSMUSG00000021185
Cox11	11	90638173	90644931	+	ENSMUSG00000020544
Hspg2	4	137468769	137570630	+	ENSMUSG00000028763
Mycbp	4	123904832	123912269	+	ENSMUSG00000028647
Prkag2	5	24862744	25100642	-	ENSMUSG00000028944
1700021F05Rik	10	43525121	43540994	-	ENSMUSG00000019797
N6amt1	16	87354185	87368742	+	ENSMUSG00000044442
Vcp	4	42979963	43000507	-	ENSMUSG00000028452
Abcb8	5	24393663	24410054	+	ENSMUSG00000028973
Gpm6b	X	166238911	166388988	+	ENSMUSG00000031342
Tnfaip3	10	19000910	19015657	-	ENSMUSG00000019850
Helt	8	46292050	46294671	-	ENSMUSG00000047171
Sdhaf1	7	30321411	30322375	-	ENSMUSG00000074211
Hdlbp	1	93405940	93478808	-	ENSMUSG00000034088
Psmd6	14	14112184	14120984	-	ENSMUSG00000021737
Poldip2	11	78512193	78522736	+	ENSMUSG00000001100
Gin1	1	97770172	97793709	+	ENSMUSG00000026333
Six1	12	73036929	73053887	-	ENSMUSG00000051367
Usp6nl	2	6322667	6446390	+	ENSMUSG00000039046
Cox5a	9	57521232	57532424	+	ENSMUSG00000000088
Ociad1	5	73292794	73314077	+	ENSMUSG00000029152
D030016E14Rik	8	47490115	47533470	-	ENSMUSG00000038102
Ik	18	36744656	36757639	+	ENSMUSG00000024474
Mrpl15	1	4773206	4785739	-	ENSMUSG00000033845
Dnaja1	4	40722150	40737149	+	ENSMUSG00000028410
Mrpl48	7	100545751	100608297	-	ENSMUSG00000030706
Timm13	10	80899450	80900969	-	ENSMUSG00000020219
Aldoa	7	126795234	126800751	-	ENSMUSG00000030695
Rpl35	2	39001580	39005624	-	ENSMUSG00000062997
Fus	7	127967457	127982368	+	ENSMUSG00000030795
D930014E17Rik	7	109703690	109712189	+	ENSMUSG00000031023
Tmem93	11	73175519	73177037	-	ENSMUSG00000047260
Psmc1	12	100110186	100123364	+	ENSMUSG00000021178
Hnrnpc	14	52073380	52104028	-	ENSMUSG00000060373
Dnajc11	4	151933691	151982137	+	ENSMUSG00000039768
Aim1	10	43950307	44004846	-	ENSMUSG00000019866
Cpeb4	11	31872211	31935634	+	ENSMUSG00000020300
Tardbp	4	148612382	148627019	-	ENSMUSG00000041459
Pla2g12a	3	129878622	129895821	+	ENSMUSG00000027999
4930455C21Rik	16	38498347	38522663	-	ENSMUSG00000002846
Nub1	5	24685815	24710555	+	ENSMUSG00000028954
Mllt6	11	97663414	97685463	+	ENSMUSG00000038437
Pafah1b3	7	25295049	25297986	-	ENSMUSG00000005447
Mrps31	8	22411340	22429665	+	ENSMUSG00000031533
Kdm5c	X	152233020	152274535	+	ENSMUSG00000025332
Rpl23a	11	78180932	78183584	-	ENSMUSG00000058546
Pptc7	5	122284365	122324281	+	ENSMUSG00000038582
Ubxn4	1	128244181	128279377	+	ENSMUSG00000026353
Rnf8	17	29614790	29703359	+	ENSMUSG00000090083
Acsl3	1	78657825	78706987	+	ENSMUSG00000032883
Fdx1	9	51943307	51963533	-	ENSMUSG00000032051
Ttc35	15	43477229	43527777	+	ENSMUSG00000022337
Larp1b	3	40950631	40977793	+	ENSMUSG00000037814
Trap1	16	4039971	4077827	-	ENSMUSG00000005981
Supt3h	17	44777152	45119290	+	ENSMUSG00000038954
Xpnpep1	19	52991183	53038633	-	ENSMUSG00000025027
Sbno1	5	124368702	124425914	-	ENSMUSG00000038095
Phb2	6	124712336	124716950	+	ENSMUSG00000004264
Dap3	3	88920803	88951181	-	ENSMUSG00000068921
Map2k3	11	60932033	60952811	+	ENSMUSG00000018932
Pop4	7	38262820	38271348	-	ENSMUSG00000030423
Oit3	10	59422958	59441778	-	ENSMUSG00000009654
Mri1	8	84249906	84257326	-	ENSMUSG00000004996
Clpx	9	65294260	65330658	+	ENSMUSG00000015357
Hnrnph1	11	50376990	50386528	+	ENSMUSG00000007850
Lace1	10	42312585	42478565	-	ENSMUSG00000038302
Zfp787	7	6131489	6155971	-	ENSMUSG00000046792
Itpripl2	7	118485114	118491975	-	ENSMUSG00000095115
Ufsp2	8	45975528	45996958	+	ENSMUSG00000031634
Galnt6	15	100691813	100729376	-	ENSMUSG00000037280
Dera	6	137754542	137837891	+	ENSMUSG00000030225
Hsd3b7	7	127785608	127803802	+	ENSMUSG00000042289
Nudt13	14	20294690	20317575	+	ENSMUSG00000021809
Pgm1	5	64092936	64128355	+	ENSMUSG00000029171
Lonp1	17	56614301	56626903	-	ENSMUSG00000041168
Vamp5	6	72368049	72380468	-	ENSMUSG00000073002
Coq9	8	94838321	94854895	+	ENSMUSG00000031782
Aebp2	6	140622449	140678472	+	ENSMUSG00000030232
St18	1	6487231	6860940	+	ENSMUSG00000033740
Atxn2	5	121711337	121816493	+	ENSMUSG00000042605
Dap	15	31224385	31274338	+	ENSMUSG00000039168
Deb1	9	121710389	121712921	+	ENSMUSG00000032526
Tmem60	5	20882191	20886870	+	ENSMUSG00000045435
Tmem70	1	16665207	16678275	+	ENSMUSG00000025940
Arpp19	9	75037614	75060313	+	ENSMUSG00000007656
Cox6c	15	35925886	35938246	-	ENSMUSG00000014313
Plxnd1	6	115954811	115995005	-	ENSMUSG00000030123
Ndufa3	7	3617373	3620163	+	ENSMUSG00000035674
Mrps16	14	20391231	20393555	-	ENSMUSG00000049960
Scarf1	11	75513540	75526582	+	ENSMUSG00000038188
Zswim7	11	62267224	62281375	-	ENSMUSG00000014243
Gfm2	13	97137937	97181195	+	ENSMUSG00000021666
Sub1	15	11981339	11996983	-	ENSMUSG00000022205
Ebag9	15	44619641	44641024	+	ENSMUSG00000022339
Got1	19	43499752	43524605	-	ENSMUSG00000025190
Mtif2	11	29526408	29545279	+	ENSMUSG00000020459
Leo1	9	75441524	75466432	+	ENSMUSG00000042487
Cdk16	X	20687954	20699880	+	ENSMUSG00000031065
Wdfy1	1	79702262	79776143	-	ENSMUSG00000073643
Psma6	12	55384222	55418454	+	ENSMUSG00000021024
Rtp4	16	23609919	23614222	+	ENSMUSG00000033355
Mtx1	3	89209081	89227088	-	ENSMUSG00000064068
Zfp609	9	65692391	65827564	-	ENSMUSG00000040524
Pbxip1	3	89436706	89450952	+	ENSMUSG00000042613
Pppde1	1	178187417	178252598	+	ENSMUSG00000026502
Nfkbid	7	30421732	30428746	+	ENSMUSG00000036931
Tufm	7	126487355	126490730	+	ENSMUSG00000073838
Chordc1	9	18292267	18314000	+	ENSMUSG00000001774
A230051G13Rik	11	59155369	59163739	-	ENSMUSG00000049287
Gdap2	3	100162381	100206981	+	ENSMUSG00000027865
2410131K14Rik	5	118245227	118266093	+	ENSMUSG00000032840
Acat1	9	53580522	53610382	-	ENSMUSG00000032047
Eif2b4	5	31187558	31193430	-	ENSMUSG00000029145
Mrpl46	7	78775236	78783531	-	ENSMUSG00000030612
Klhdc2	12	69296681	69310687	+	ENSMUSG00000020978
Cul5	9	53614582	53670014	-	ENSMUSG00000032030
Hist1h1c	13	23738807	23740366	+	ENSMUSG00000036181
Plin3	17	56278962	56290511	-	ENSMUSG00000024197
Cox5b	1	36691487	36693385	+	ENSMUSG00000061518
Exoc6b	6	84618487	85069513	-	ENSMUSG00000033769
Ppp1r15a	7	45522916	45526268	-	ENSMUSG00000040435
Serpinb8	1	107590006	107608909	+	ENSMUSG00000026315
Dohh	10	81384428	81391560	+	ENSMUSG00000078440
Rpl3	15	80077781	80083406	-	ENSMUSG00000060036
Slc26a2	18	61192919	61211612	-	ENSMUSG00000034320
Snrnp27	6	86675221	86684522	-	ENSMUSG00000001158
Uqcrfs1	13	30540308	30545362	-	ENSMUSG00000038462
Rab3ip	10	116905784	116950380	-	ENSMUSG00000064181
Mcat	15	83546797	83555711	-	ENSMUSG00000048755
Btk	X	134542336	134583570	-	ENSMUSG00000031264
Rnpep	1	135262712	135284084	-	ENSMUSG00000041926
Zfp775	6	48613180	48623227	+	ENSMUSG00000007216
Ndufs3	2	90894634	90904827	-	ENSMUSG00000005510
Cd82	2	93419111	93463140	-	ENSMUSG00000027215
Ccdc122	14	77036772	77112257	+	ENSMUSG00000034795
Ptpre	7	135537824	135686294	+	ENSMUSG00000041836
Cox6b1	7	30616974	30626151	-	ENSMUSG00000036751
Scand1	2	156311847	156312704	-	ENSMUSG00000046229
Esrra	19	6910977	6921813	-	ENSMUSG00000024955
Ndufb5	3	32736990	32751566	+	ENSMUSG00000027673
Idh3g	X	73778963	73786897	-	ENSMUSG00000002010
Uba5	9	104046599	104063134	-	ENSMUSG00000032557
Cog2	8	124520767	124552008	+	ENSMUSG00000031979
Mrps18a	17	46110986	46128910	+	ENSMUSG00000023967
Slc16a6	11	109450855	109473598	-	ENSMUSG00000041920
Clic4	4	135213969	135272814	-	ENSMUSG00000037242
Rmnd1	10	4401915	4432388	-	ENSMUSG00000019763
Ttc19	11	62281473	62328451	+	ENSMUSG00000042298
Sap30	8	57482707	57487860	-	ENSMUSG00000031609
Tbc1d24	17	24175431	24205562	-	ENSMUSG00000036473
Slc39a1	3	90248172	90253612	+	ENSMUSG00000052310
Cisd1	10	71330480	71344954	-	ENSMUSG00000037710
Gas7	11	67455437	67688990	+	ENSMUSG00000033066
Vti1b	12	79156017	79172667	-	ENSMUSG00000021124
Dnaja3	16	4639989	4707695	+	ENSMUSG00000004069
Atpbd4	2	114516416	114654964	-	ENSMUSG00000057147
Taf10	7	105739393	105744361	-	ENSMUSG00000043866
Pdcd4	19	53892231	53929861	+	ENSMUSG00000024975
Tpk1	6	43345001	43666278	-	ENSMUSG00000029735
Hbs1l	10	21295979	21368889	+	ENSMUSG00000019977
Mvp	7	126986860	127014621	-	ENSMUSG00000030681
Wdr19	5	65199696	65260415	+	ENSMUSG00000037890
Prdx2	8	84969587	84974834	+	ENSMUSG00000005161
Aldoc	11	78322968	78327781	+	ENSMUSG00000017390
Hmgcs1	13	119690462	119708086	+	ENSMUSG00000093930
Scfd1	12	51377580	51450096	+	ENSMUSG00000020952
Ppa2	3	133310110	133378235	+	ENSMUSG00000028013
Ssr2	3	88579671	88588397	+	ENSMUSG00000041355
Rsad2	12	26442753	26456452	-	ENSMUSG00000020641
Mkks	2	136873780	136891389	-	ENSMUSG00000027274
Mtr	13	12186542	12258113	-	ENSMUSG00000021311
Cfdp1	8	111768473	111854310	-	ENSMUSG00000031954
4933403F05Rik	18	68260187	68300333	-	ENSMUSG00000038121
Gmpr	13	45507444	45546382	+	ENSMUSG00000000253
Golm1	13	59634996	59675784	-	ENSMUSG00000021556
Sra1	18	36666681	36671196	-	ENSMUSG00000006050
Gm608	16	44173246	44227465	+	ENSMUSG00000068284
Smcr7	11	60728398	60732951	+	ENSMUSG00000018599
Gtf2f2	14	75896937	76010865	-	ENSMUSG00000067995
D8Ertd738e	8	84246237	84249761	-	ENSMUSG00000019362
Opa1	16	29579334	29654884	+	ENSMUSG00000038084
Ndufb2	6	39592574	39603382	+	ENSMUSG00000002416
Sarnp	10	128821771	128877638	+	ENSMUSG00000078427
Mrpl11	19	4962306	4966995	+	ENSMUSG00000024902
Atg4a	X	140956907	141164270	+	ENSMUSG00000079418
5730508B09Rik	3	127869688	127896323	-	ENSMUSG00000050549
Stk11ip	1	75521529	75537335	+	ENSMUSG00000026213
Mtif3	5	146951573	146963800	-	ENSMUSG00000016510
Pdia3	2	121413775	121438687	+	ENSMUSG00000027248
Map2k2	10	81105915	81124697	+	ENSMUSG00000035027
Mff	1	82724890	82752394	+	ENSMUSG00000026150
Ifi27l1	12	103434211	103440239	+	ENSMUSG00000064215
Stam2	2	52691664	52742281	-	ENSMUSG00000055371
Ttc39b	4	83220300	83324255	-	ENSMUSG00000038172
Clec4a3	6	122952515	122969875	+	ENSMUSG00000043832
3110062M04Rik	6	34871771	34878060	-	ENSMUSG00000046806
Ppm1h	10	122678762	122945795	+	ENSMUSG00000034613
2700050L05Rik	7	133637543	133672971	+	ENSMUSG00000039990
Bcl3	7	19808462	19822770	-	ENSMUSG00000053175
Ddx58	4	40203773	40239828	-	ENSMUSG00000040296
Hipk2	6	38694390	38876165	-	ENSMUSG00000061436
Dnajc21	15	10446756	10470516	-	ENSMUSG00000044224
Stxbp3a	3	108793176	108840526	-	ENSMUSG00000027882
Gm20538	19	44543722	44552831	-	ENSMUSG00000091471
Gpi1	7	34202122	34230289	-	ENSMUSG00000036427
Slc12a7	13	73763697	73816743	+	ENSMUSG00000017756
Eif4e2	1	87213914	87240488	+	ENSMUSG00000026254
Rnmt	18	68300355	68324852	+	ENSMUSG00000009535
Rab34	11	78188430	78192193	+	ENSMUSG00000002059
Hadha	5	30118301	30155162	-	ENSMUSG00000025745
Atp6ap2	X	12587801	12617049	+	ENSMUSG00000031007
Fam53b	7	132712082	132813886	-	ENSMUSG00000030956
Ostc	3	130695921	130709444	-	ENSMUSG00000041084
Chtf8	8	106883863	106893601	-	ENSMUSG00000046691
Csnk1a1	18	61555274	61590061	+	ENSMUSG00000024576
Rpn1	6	88084473	88105304	+	ENSMUSG00000030062
Ndfip1	18	38418975	38464399	+	ENSMUSG00000024425
Nubp2	17	24882611	24886350	-	ENSMUSG00000039183
Sfpi1	2	91082390	91115756	+	ENSMUSG00000002111
Mrps27	13	99344786	99415561	+	ENSMUSG00000041632
Atxn10	15	85336381	85463836	+	ENSMUSG00000016541
Slc25a13	6	6041218	6217118	-	ENSMUSG00000015112
Cpped1	16	11803721	11909445	-	ENSMUSG00000065979
Zbtb38	9	96682763	96752831	-	ENSMUSG00000040433
Hk1	10	62268855	62379908	-	ENSMUSG00000037012
Scd2	19	44293676	44306864	+	ENSMUSG00000025203
Gzf1	2	148681023	148692949	+	ENSMUSG00000027439
Wipi2	5	142629542	142670588	+	ENSMUSG00000029578
Rap2c	X	51003912	51018018	-	ENSMUSG00000050029
Ankrd24	10	81628540	81647610	+	ENSMUSG00000054708
Acaa1a	9	119339676	119350299	+	ENSMUSG00000036138
Crim1	17	78200248	78376592	+	ENSMUSG00000024074
Atp5h	11	115415689	115419962	-	ENSMUSG00000034566
Naa50	16	44139830	44163366	+	ENSMUSG00000022698
Cpsf2	12	101975974	102005993	+	ENSMUSG00000041781
Timm22	11	76406952	76416292	+	ENSMUSG00000020843
Prkch	12	73584797	73778185	+	ENSMUSG00000021108
Cox4i1	8	120668290	120674209	+	ENSMUSG00000031818
Dync1li1	9	114688790	114724302	+	ENSMUSG00000032435
Sh3glb2	2	30344809	30359337	-	ENSMUSG00000026860
Midn	10	80148272	80158368	+	ENSMUSG00000035621
Rreb1	13	37778400	37952002	+	ENSMUSG00000039087
Mrpl17	7	105806658	105811099	-	ENSMUSG00000030879
Tmem199	11	78507055	78512172	-	ENSMUSG00000051232
Sclt1	3	41626717	41742514	-	ENSMUSG00000059834
Iars2	1	185284726	185329396	-	ENSMUSG00000026618
Ndufv3	17	31520115	31531321	+	ENSMUSG00000024038
Cct7	6	85451505	85468477	+	ENSMUSG00000030007
Chchd7	4	3938888	3951046	+	ENSMUSG00000042198
Cox6a1	5	115345642	115348981	-	ENSMUSG00000041697
Arhgap10	8	77250366	77517907	-	ENSMUSG00000037148
Cd99l2	X	71420060	71492849	-	ENSMUSG00000035776
Myo18a	11	77763246	77865980	+	ENSMUSG00000000631
Mmadhc	2	50279881	50296801	-	ENSMUSG00000026766
Spcs2	7	99837569	99858883	-	ENSMUSG00000035227
Nol7	13	43398376	43402858	+	ENSMUSG00000063200
Vma21	X	71815924	71839757	+	ENSMUSG00000073131
Tmem161b	13	84222296	84295966	+	ENSMUSG00000035762
Supt6h	11	78206746	78245987	-	ENSMUSG00000002052
Lpp	16	24393350	24992576	+	ENSMUSG00000033306
H47	7	66079649	66089412	+	ENSMUSG00000075701
Clcn7	17	25133391	25162104	+	ENSMUSG00000036636
Sh3bgrl3	4	134127406	134128789	-	ENSMUSG00000028843
Traf6	2	101678429	101701669	+	ENSMUSG00000027164
Casp8	1	58795374	58847503	+	ENSMUSG00000026029
Cox8a	19	7215158	7217616	-	ENSMUSG00000035885
Eif2ak3	6	70844515	70905245	+	ENSMUSG00000031668
Ntan1	16	13819251	13835451	+	ENSMUSG00000022681
Itga4	2	79255426	79333123	+	ENSMUSG00000027009
1810009A15Rik	19	8888903	8890740	+	ENSMUSG00000071653
Trex1	9	109057933	109060338	-	ENSMUSG00000049734
Galm	17	80127471	80185101	+	ENSMUSG00000035473
Gng11	6	4003943	4008445	+	ENSMUSG00000032766
Rarg	15	102234938	102257517	-	ENSMUSG00000001288
Cdc37	9	21138541	21149906	-	ENSMUSG00000019471
Mtch2	2	90847155	90866810	+	ENSMUSG00000027282
Comtd1	14	21845861	21848977	-	ENSMUSG00000021773
Mrpl37	4	107055874	107066868	-	ENSMUSG00000028622
Dnajc3	14	118937932	118981702	+	ENSMUSG00000022136
Shoc2	19	53944306	54033268	+	ENSMUSG00000024976
Tsta3	15	75924684	75929730	-	ENSMUSG00000022570
Atp6v1f	6	29467718	29470512	+	ENSMUSG00000004285
Cox15	19	43733254	43753000	-	ENSMUSG00000040018
Etfb	7	43444108	43457800	+	ENSMUSG00000004610
Cd74	18	60803848	60812646	+	ENSMUSG00000024610
Gstt3	10	75774115	75781414	-	ENSMUSG00000001665
Diablo	5	123509765	123524176	-	ENSMUSG00000029433
Cope	8	70302518	70312993	+	ENSMUSG00000055681
Cox7c	13	86044816	86046904	-	ENSMUSG00000017778
Use1	8	71366848	71369732	+	ENSMUSG00000002395
1810014F10Rik	7	140096770	140102441	-	ENSMUSG00000025466
Nsfl1c	2	151494182	151511414	+	ENSMUSG00000027455
Dusp4	8	34807297	34819894	+	ENSMUSG00000031530
Fgd6	10	94036001	94145339	+	ENSMUSG00000020021
Mrps9	1	42851233	42905682	+	ENSMUSG00000060679
Hspbp1	7	4660521	4684963	-	ENSMUSG00000063802
Fcf1	12	84970897	84983303	+	ENSMUSG00000021243
Fam49a	12	12262139	12376359	+	ENSMUSG00000020589
Urod	4	116989965	116994413	-	ENSMUSG00000028684
C330006A16Rik	2	26136814	26140521	-	ENSMUSG00000087679
Slc30a1	1	191906767	191913247	+	ENSMUSG00000037434
Arhgef12	9	42963842	43105718	-	ENSMUSG00000059495
Tbcc	17	46890621	46892463	+	ENSMUSG00000036430
Dbnl	11	5788488	5800962	+	ENSMUSG00000020476
Vdac1	11	52360860	52389397	+	ENSMUSG00000020402
Gmppb	9	108049269	108052801	+	ENSMUSG00000070284
1810013L24Rik	16	8830100	8858916	+	ENSMUSG00000022507
Hilpda	6	29272488	29275446	+	ENSMUSG00000043421
Nbr1	11	101552149	101581951	+	ENSMUSG00000017119
Ndufb3	1	58586384	58595964	+	ENSMUSG00000026032
St3gal1	15	67102875	67113992	-	ENSMUSG00000013846
Pigyl	9	22156846	22158358	+	ENSMUSG00000010607
Gcap14	14	36874936	36968764	-	ENSMUSG00000058690
Cpsf3	12	21286297	21315056	+	ENSMUSG00000054309
Fam82b	4	19575162	19606932	+	ENSMUSG00000028229
Gigyf2	1	87326998	87450796	+	ENSMUSG00000048000
Golgb1	16	36875140	36933085	+	ENSMUSG00000034243
Mid1ip1	X	10715013	10719690	+	ENSMUSG00000008035
Aagab	9	63602655	63641889	+	ENSMUSG00000037257
Cyth2	7	45806637	45814581	-	ENSMUSG00000003269
Commd4	9	57155041	57158299	-	ENSMUSG00000032299
Smurf1	5	144876495	144965847	-	ENSMUSG00000038780
Tomm22	15	79670861	79672862	+	ENSMUSG00000022427
Arl1	10	88730858	88744094	+	ENSMUSG00000060904
Snd1	6	28475139	28935162	+	ENSMUSG00000001424
Vdac2	14	21831269	21845879	+	ENSMUSG00000021771
Ckap4	10	84526305	84534036	-	ENSMUSG00000046841
Canx	11	50293961	50325673	-	ENSMUSG00000020368
Csnk2a1	2	152226839	152281852	+	ENSMUSG00000074698
Dnajc7	11	100582818	100620168	-	ENSMUSG00000014195
Atrip	9	109057933	109074124	-	ENSMUSG00000025646
Ostm1	10	42583822	42702459	+	ENSMUSG00000038280
Pml	9	58218076	58249786	-	ENSMUSG00000036986
Slc6a8	X	73673150	73682502	+	ENSMUSG00000019558
Pi4k2a	19	42090435	42122218	+	ENSMUSG00000025178
Baz2b	2	59899363	60209839	-	ENSMUSG00000026987
Cdc14b	13	64192545	64274973	-	ENSMUSG00000033102
Serp1	3	58521969	58525873	-	ENSMUSG00000027808
1810013D10Rik	5	53267106	53283510	+	ENSMUSG00000061461
Sft2d2	1	165174341	165194433	-	ENSMUSG00000040848
8430410K20Rik	9	4383535	4386861	+	ENSMUSG00000041124
Edem3	1	151755374	151822328	+	ENSMUSG00000043019
Narfl	17	25773776	25783332	+	ENSMUSG00000002280
Eci2	13	34977748	35027094	-	ENSMUSG00000021417
Dnajb14	3	137867675	137916557	+	ENSMUSG00000074212
Vps39	2	120316461	120353137	-	ENSMUSG00000027291
Golga3	5	110176701	110226470	+	ENSMUSG00000029502
Cd59a	2	104095801	104115354	+	ENSMUSG00000032679
Junb	8	84976909	84978748	-	ENSMUSG00000052837
Pdia6	12	17266545	17284770	+	ENSMUSG00000020571
Gmppa	1	75435930	75443179	+	ENSMUSG00000033021
Nfu1	6	87009236	87028461	+	ENSMUSG00000029993
Cant1	11	118406289	118419086	-	ENSMUSG00000025575
Isoc2a	7	4877053	4895717	+	ENSMUSG00000086784
Vps52	17	33955812	33966984	+	ENSMUSG00000024319
Bhlhe40	6	108660629	108666925	+	ENSMUSG00000030103
Dnajb6	5	29735688	29786478	+	ENSMUSG00000029131
Vwa5a	9	38718268	38743337	+	ENSMUSG00000023186
Tab2	10	7905653	7956230	-	ENSMUSG00000015755
Lonp2	8	86624043	86723873	+	ENSMUSG00000047866
Ppme1	7	100326737	100371896	-	ENSMUSG00000030718
Sec61b	4	47474658	47483242	+	ENSMUSG00000053317
Flii	11	60714123	60727263	-	ENSMUSG00000002812
Creb3	4	43562332	43567060	+	ENSMUSG00000028466
Lrp10	14	54464164	54471497	+	ENSMUSG00000022175
Rnf14	18	38296635	38317847	+	ENSMUSG00000060450
Pop7	5	137501438	137502518	-	ENSMUSG00000029715
Slc30a9	5	67306955	67358565	+	ENSMUSG00000029221
Cyld	8	88697028	88751945	+	ENSMUSG00000036712
Psmd4	3	95032694	95042614	-	ENSMUSG00000005625
Aff4	11	53350833	53421830	+	ENSMUSG00000049470
Chmp4b	2	154651705	154694785	+	ENSMUSG00000038467
Ppil2	16	17086555	17111257	-	ENSMUSG00000022771
Srp68	11	116245166	116274217	-	ENSMUSG00000020780
Kif13a	13	46749087	46929718	-	ENSMUSG00000021375
Sri	5	8046078	8069379	+	ENSMUSG00000003161
Tgfbr1	4	47353222	47414931	+	ENSMUSG00000007613
Ano10	9	122175879	122294374	-	ENSMUSG00000037949
Impa1	3	10313540	10331439	-	ENSMUSG00000027531
Guf1	5	69556924	69575972	+	ENSMUSG00000029208
Ssh1	5	113937094	113993894	-	ENSMUSG00000042121
Dnajc1	2	18195654	18392830	-	ENSMUSG00000026740
Cnot3	7	3645290	3661108	+	ENSMUSG00000035632
Map1lc3a	2	155276297	155278073	+	ENSMUSG00000027602
Rabep1	11	70844778	70943105	+	ENSMUSG00000020817
Mtmr4	11	87592162	87616302	+	ENSMUSG00000018401
Slc11a2	15	100387898	100425072	-	ENSMUSG00000023030
2400003C14Rik	8	109671322	109693294	-	ENSMUSG00000031729
Pak1	7	97842935	97912381	+	ENSMUSG00000030774
Scp2	4	108043839	108144998	-	ENSMUSG00000028603
Elovl1	4	118428093	118432953	+	ENSMUSG00000006390
Ccdc91	6	147475871	147632612	+	ENSMUSG00000030301
AC241593.1	13	119606650	119610458	+	ENSMUSG00000094114
Sept11	5	93093457	93174958	+	ENSMUSG00000058013
AC104834.1	15	101050194	101054399	-	ENSMUSG00000095440
Sept7	9	25252439	25308571	+	ENSMUSG00000001833
Epb4.1	4	131923413	132075321	-	ENSMUSG00000028906
