# Supplementary material for: Itaconate is a metabolic regulator of bone formation in homeostasis and arthritis
Source: Ann Rheum Dis. 2024 Jul 10;83(11):e224898. doi: 10.1136/ard-2023-224898 (PMC11503170; doi:10.1136/ard-2023-224898)
Supplement: online supplemental file 10 [file ard-83-11-s010.xlsx]

## Sheet: Sheet1
Supplementary Table 2. 211 differentially expressed genes
(|logFC|>0.585, FDR<0.05) between 0h and 1.5h RANKL
Probe	Chr	Start	End	Probe Strand	ID	FDR	Shrunk Log2 FC
Irg1	14	103046977	103056573	+	ENSMUSG00000022126	0	3.01914
Junb	8	84976909	84978748	-	ENSMUSG00000052837	0	3.01448
Cd83	13	43785107	43803130	+	ENSMUSG00000015396	0	2.53969
Cxcl2	5	90903899	90905909	+	ENSMUSG00000058427	0	2.51038
Nfkbia	12	55489411	55492647	-	ENSMUSG00000021025	0	2.47489
Icam1	9	21015960	21028797	+	ENSMUSG00000037405	0	2.1834
Pde4b	4	102087543	102607259	+	ENSMUSG00000028525	1.68156e-44	2.10649
Fos	12	85473890	85477273	+	ENSMUSG00000021250	0	2.09981
Clec4e	6	123281789	123289870	-	ENSMUSG00000030142	0	2.07192
Tlr2	3	83836273	83841767	-	ENSMUSG00000027995	0	2.0341
Gpr84	15	103308236	103310438	-	ENSMUSG00000063234	1.62102e-41	2.00841
Tnf	17	35199381	35202007	-	ENSMUSG00000024401	0	1.90595
Socs3	11	117966079	117970047	-	ENSMUSG00000053113	5.18261e-29	1.89308
Traf1	2	34941750	34961772	-	ENSMUSG00000026875	3.49833e-26	1.69442
Dusp1	17	26505590	26508519	-	ENSMUSG00000024190	1.67167e-33	1.68875
Cdc42ep2	19	5917556	5924816	-	ENSMUSG00000045664	8.15443e-25	1.66997
Nfkbie	17	45555716	45563169	+	ENSMUSG00000023947	4.55322e-24	1.6664
Cxcl10	5	92346638	92348889	-	ENSMUSG00000034855	1.32861e-26	1.66553
Rnf19b	4	129058271	129085886	+	ENSMUSG00000028793	0	1.6265
Tnfaip2	12	111442469	111455018	+	ENSMUSG00000021281	0	1.62609
Cebpb	2	167688915	167690418	+	ENSMUSG00000056501	6.68463e-34	1.5576
Bcl3	7	19808462	19822770	-	ENSMUSG00000053175	1.8823e-25	1.55421
Bcl2l11	2	128126038	128162547	+	ENSMUSG00000027381	0	1.53027
Mmp13	9	7272514	7283333	+	ENSMUSG00000050578	4.39752e-31	1.52207
Skil	3	31095058	31122577	+	ENSMUSG00000027660	4.20413e-24	1.506
Rapgef2	3	79062516	79181340	-	ENSMUSG00000062232	2.32047e-30	1.47778
Pdgfb	15	79995900	80014808	-	ENSMUSG00000000489	2.12819e-18	1.46108
Cxcl16	11	70453983	70459984	-	ENSMUSG00000018920	1.58625e-28	1.4482
Birc3	9	7848699	7873186	-	ENSMUSG00000032000	9.17453e-20	1.40634
Gadd45b	10	80930091	80932204	+	ENSMUSG00000015312	8.12093e-19	1.38898
Cdc42ep4	11	113726850	113751881	-	ENSMUSG00000041598	5.49624e-29	1.38298
Tnip3	6	65590398	65634040	+	ENSMUSG00000044162	2.24202e-36	1.34922
Phldb1	9	44686304	44735198	-	ENSMUSG00000048537	4.61632e-16	1.34197
Ptger4	15	5206661	5244187	-	ENSMUSG00000039942	4.72733e-17	1.3116
Tnip1	11	54910785	54962917	-	ENSMUSG00000020400	2.57189e-31	1.29125
Zfp36	7	28376784	28379255	-	ENSMUSG00000044786	8.84435e-19	1.28905
Marcksl1	4	129513581	129515985	+	ENSMUSG00000047945	3.76267e-22	1.27699
Gadd45g	13	51846678	51848468	+	ENSMUSG00000021453	3.35918e-18	1.27313
Klf10	15	38294413	38300707	-	ENSMUSG00000037465	8.72954e-18	1.27178
Ccrl2	9	111054835	111057270	-	ENSMUSG00000043953	9.41599e-14	1.25269
Bcor	X	12036740	12160355	-	ENSMUSG00000040363	7.25152e-15	1.24993
Ell2	13	75707484	75772356	+	ENSMUSG00000001542	1.16431e-38	1.24583
Sertad1	7	27486910	27490316	+	ENSMUSG00000008384	6.16239e-22	1.23859
Ccrn4l	3	51224447	51251644	+	ENSMUSG00000023087	5.10562e-14	1.23637
Adora2b	11	62248984	62266453	+	ENSMUSG00000018500	6.27195e-14	1.23054
Nfkb2	19	46304737	46312090	+	ENSMUSG00000025225	4.37179e-16	1.22062
2810474O19Rik	6	149309414	149335658	+	ENSMUSG00000032712	3.73639e-38	1.21546
Pdgfa	5	138976014	138997370	-	ENSMUSG00000025856	5.80083e-16	1.20745
Relb	7	19606217	19629438	-	ENSMUSG00000002983	1.60711e-13	1.19169
Cdkn1a	17	29090979	29100722	+	ENSMUSG00000023067	3.78351e-44	1.18638
Slfn2	11	83065112	83070678	+	ENSMUSG00000072620	3.81057e-38	1.15995
Trib1	15	59648350	59656550	+	ENSMUSG00000032501	7.94946e-18	1.13847
Fosb	7	19302721	19310045	-	ENSMUSG00000003545	7.13168e-07	1.13816
Sgms1	19	32122727	32389714	-	ENSMUSG00000040451	2.1668e-20	1.13034
Arid5b	10	68095593	68278726	-	ENSMUSG00000019947	2.5324e-15	1.12724
Serpine1	5	137061504	137072272	-	ENSMUSG00000037411	2.36479e-11	1.12155
Hist1h1c	13	23738807	23740366	+	ENSMUSG00000036181	2.22833e-18	1.09378
Spata13	14	60634001	60764556	+	ENSMUSG00000021990	4.7602e-11	1.08049
Id2	12	25093801	25096092	-	ENSMUSG00000020644	3.78998e-33	1.07976
Prdm1	10	44437177	44528501	-	ENSMUSG00000038151	1.19157e-11	1.06704
Irf1	11	53770014	53778374	+	ENSMUSG00000018899	4.72733e-17	1.06613
Nab2	10	127660918	127668568	-	ENSMUSG00000025402	1.35975e-11	1.06486
Phlda1	10	111506286	111508645	+	ENSMUSG00000020205	4.56445e-11	1.06356
Csf1	3	107741048	107760469	-	ENSMUSG00000014599	2.41704e-10	1.0473
St3gal1	15	67102875	67113992	-	ENSMUSG00000013846	2.75881e-20	1.04291
Itpkb	1	180330485	180424802	+	ENSMUSG00000038855	4.81986e-15	1.04
Mdm2	10	117688888	117710758	-	ENSMUSG00000020184	5.01959e-34	1.03149
Tnfrsf1b	4	145213463	145246870	-	ENSMUSG00000028599	9.09796e-22	1.02685
Mmp14	14	54431604	54441258	+	ENSMUSG00000000957	2.61052e-10	1.02578
Itga5	15	103344289	103366763	-	ENSMUSG00000000555	5.5747e-10	1.00854
Mex3c	18	73573044	73592575	+	ENSMUSG00000037253	2.03579e-10	0.979882
Smad7	18	75367529	75395935	+	ENSMUSG00000025880	4.77676e-09	0.968492
Id3	4	136143497	136145755	+	ENSMUSG00000007872	1.12464e-11	0.967907
Filip1l	16	57353093	57573126	+	ENSMUSG00000043336	9.67974e-13	0.962219
Slc7a11	3	50364936	50443613	-	ENSMUSG00000027737	1.37644e-09	0.942794
Hivep1	13	42052021	42185026	+	ENSMUSG00000021366	7.86441e-10	0.938647
Adap2	11	80154105	80178958	+	ENSMUSG00000020709	3.95118e-16	0.934938
Hivep3	4	119733784	120138045	+	ENSMUSG00000028634	4.08411e-11	0.934743
Tgm2	2	158116402	158146436	-	ENSMUSG00000037820	4.16336e-13	0.929188
Sgk1	10	21882184	21999903	+	ENSMUSG00000019970	1.13923e-09	0.928796
Trim47	11	116105752	116127210	-	ENSMUSG00000020773	2.39061e-14	0.927719
Sqstm1	11	50199366	50210827	-	ENSMUSG00000015837	6.56777e-32	0.926349
Dusp5	19	53529109	53542431	+	ENSMUSG00000034765	3.11169e-08	0.925371
Gpr65	12	98268635	98276624	+	ENSMUSG00000021886	6.49373e-15	0.921939
Creb5	6	53573384	53696007	+	ENSMUSG00000053007	1.67536e-11	0.920263
Rab20	8	11453392	11478638	-	ENSMUSG00000031504	3.54255e-08	0.915286
Jag1	2	137081456	137116644	-	ENSMUSG00000027276	3.93095e-13	0.911976
Zc3h12c	9	52111985	52168111	-	ENSMUSG00000035164	2.7893e-09	0.911805
Tnfaip3	10	19000910	19015657	-	ENSMUSG00000019850	6.1415e-08	0.911388
Ehd1	19	6276725	6300096	+	ENSMUSG00000024772	5.42422e-27	0.908942
Arl5c	11	97989578	97996181	-	ENSMUSG00000038352	9.28784e-08	0.903044
Ralgds	2	28513125	28553081	+	ENSMUSG00000026821	7.78578e-10	0.899978
Fnbp1l	3	122538719	122619667	-	ENSMUSG00000039735	1.21714e-14	0.879796
Gm14636	X	19156981	19167241	-	ENSMUSG00000073274	2.43103e-11	0.874705
N4bp1	8	86841139	86885258	-	ENSMUSG00000031652	9.13647e-12	0.871465
Ezr	17	6738041	6782784	-	ENSMUSG00000052397	4.97003e-15	0.871384
Atp2b4	1	133702674	133801041	-	ENSMUSG00000026463	2.02232e-07	0.86853
Arl4c	1	88673125	88702221	-	ENSMUSG00000049866	2.25124e-18	0.867869
Sdc4	2	164424247	164443887	-	ENSMUSG00000017009	7.4048e-14	0.858278
Neat1	19	5824708	5845478	-	ENSMUSG00000092274	8.87375e-17	0.85713
Slc4a7	14	14703025	14799943	+	ENSMUSG00000021733	7.33542e-15	0.83413
Nfkbiz	16	55811375	55838899	-	ENSMUSG00000035356	1.33363e-06	0.824572
Fam46c	3	100451628	100489324	-	ENSMUSG00000044468	1.98855e-06	0.821683
Slc31a2	4	62262562	62298411	+	ENSMUSG00000066152	1.34982e-07	0.819463
Cited2	10	17723228	17725673	+	ENSMUSG00000039910	1.28015e-10	0.812363
Cflar	1	58711508	58758884	+	ENSMUSG00000026031	2.30939e-11	0.812171
Dusp2	2	127336159	127338376	+	ENSMUSG00000027368	3.29483e-06	0.809186
Cdk5r1	11	80477046	80481179	+	ENSMUSG00000048895	3.62899e-06	0.804559
Pcdh7	5	57718021	58129351	+	ENSMUSG00000029108	4.64877e-10	0.802599
Stx11	10	12939983	12964259	-	ENSMUSG00000039232	5.01679e-07	0.802278
Prr5l	2	101714285	101883027	-	ENSMUSG00000032841	3.19195e-06	0.801169
Hivep2	10	13966379	14151376	+	ENSMUSG00000015501	3.01769e-06	0.799602
Id1	2	152736251	152737410	+	ENSMUSG00000042745	1.03028e-06	0.798006
Nlrp3	11	59541568	59566956	+	ENSMUSG00000032691	2.75987e-07	0.796456
Smad6	9	63953076	64022059	-	ENSMUSG00000036867	6.47248e-06	0.783518
Cd40	2	165055627	165072948	+	ENSMUSG00000017652	1.02426e-06	0.783213
Rest	5	77265491	77286432	+	ENSMUSG00000029249	7.44975e-11	0.781178
Icosl	10	78069360	78079525	+	ENSMUSG00000000732	1.24849e-05	0.766935
Midn	10	80148272	80158368	+	ENSMUSG00000035621	9.88168e-15	0.764748
Irf2bp2	8	126588296	126593436	-	ENSMUSG00000051495	2.41704e-10	0.761321
Egr2	10	67535475	67542188	+	ENSMUSG00000037868	1.3324e-05	0.749822
Lpar1	4	58435255	58553898	-	ENSMUSG00000038668	1.72035e-05	0.749581
Fosl2	5	32136472	32157831	+	ENSMUSG00000029135	5.32418e-06	0.748794
Gna13	11	109362831	109401369	+	ENSMUSG00000020611	9.88168e-15	0.748292
Srgn	10	62493833	62527451	-	ENSMUSG00000020077	3.48251e-11	0.745493
Mllt6	11	97663414	97685463	+	ENSMUSG00000038437	5.57391e-06	0.743377
Klf3	5	64803523	64830129	+	ENSMUSG00000029178	1.82587e-10	0.733833
Ptgir	7	16906490	16910905	+	ENSMUSG00000043017	3.49549e-06	0.731929
Rarg	15	102234938	102257517	-	ENSMUSG00000001288	4.88313e-05	0.726257
Ier3	17	35821684	35822923	+	ENSMUSG00000003541	1.64669e-08	0.726242
Malt1	18	65430963	65478823	+	ENSMUSG00000032688	1.22211e-05	0.723167
Gpr132	12	112850876	112860916	-	ENSMUSG00000021298	4.69705e-05	0.716287
Map3k14	11	103219762	103267472	-	ENSMUSG00000020941	4.4451e-05	0.714448
Igsf6	7	121064067	121074530	-	ENSMUSG00000035004	5.54451e-09	0.70982
Abca1	4	53030787	53159895	-	ENSMUSG00000015243	2.1196e-07	0.706064
Dennd4a	9	64811340	64919667	+	ENSMUSG00000053641	8.20956e-05	0.703554
Tfec	6	16833381	16898441	-	ENSMUSG00000029553	5.86261e-05	0.699158
Sh2b2	5	136218149	136244903	-	ENSMUSG00000005057	0.000113529	0.699006
Atf3	1	191170296	191183340	-	ENSMUSG00000026628	5.55348e-11	0.698427
Ptchd1	X	155573455	155623814	-	ENSMUSG00000041552	0.000122175	0.696773
9030625A04Rik	14	77024200	77036904	-	ENSMUSG00000044350	5.74218e-05	0.693285
Zfp263	16	3744093	3750790	+	ENSMUSG00000022529	2.3375e-05	0.692396
Errfi1	4	150853919	150868892	+	ENSMUSG00000028967	0.000121027	0.672703
Slc30a1	1	191906767	191913247	+	ENSMUSG00000037434	2.44025e-06	0.672017
Marcks	10	37133375	37138920	-	ENSMUSG00000069662	9.91774e-17	0.671591
Irak2	6	113638467	113695009	+	ENSMUSG00000060477	9.75953e-05	0.670701
Chd7	4	8690406	8867659	+	ENSMUSG00000041235	2.11459e-05	0.668575
Prkab2	3	97658193	97673812	+	ENSMUSG00000038205	0.000189959	0.668473
Pnrc1	4	33245423	33290163	-	ENSMUSG00000040128	1.80072e-05	0.667195
Slc15a3	19	10839727	10859362	+	ENSMUSG00000024737	4.50277e-07	0.66712
1810029B16Rik	8	66474330	66486530	-	ENSMUSG00000025591	6.21363e-06	0.66413
Jdp2	12	85599105	85639878	+	ENSMUSG00000034271	0.000108095	0.663283
Pik3r5	11	68432121	68497849	+	ENSMUSG00000020901	2.35533e-08	0.663156
Sod2	17	13007839	13018119	+	ENSMUSG00000006818	4.05963e-09	0.657506
Casp4	9	5308828	5336783	+	ENSMUSG00000033538	0.000423171	0.655782
Mtmr14	6	113237843	113281387	+	ENSMUSG00000030269	4.77315e-05	0.65432
Btg1	10	96617001	96622813	+	ENSMUSG00000036478	0.000243246	0.651184
Csf2ra	19	61224402	61228418	-	ENSMUSG00000059326	1.82742e-06	0.645138
Plec	15	76170974	76232574	-	ENSMUSG00000022565	1.74745e-14	0.642051
Cd14	18	36725074	36726736	-	ENSMUSG00000051439	9.02285e-12	0.640889
Fas	19	34290659	34327770	+	ENSMUSG00000024778	0.000672734	0.639841
Klf4	4	55527143	55532466	-	ENSMUSG00000003032	8.20956e-05	0.635968
6430527G18Rik	12	86880703	86884814	-	ENSMUSG00000034168	1.41872e-07	0.635345
Ankrd33b	15	31291479	31367759	-	ENSMUSG00000022237	0.000384172	0.632008
Setd1b	5	123142193	123167435	+	ENSMUSG00000038384	0.0006725	0.627274
Mt2	8	94172618	94173567	+	ENSMUSG00000031762	7.3468e-06	0.627171
2010002N04Rik	18	60474193	60501983	-	ENSMUSG00000038059	2.96069e-05	0.624385
Nfya	17	48386885	48409906	-	ENSMUSG00000023994	0.000233172	0.624227
Plek	11	16971206	17052381	-	ENSMUSG00000020120	3.09893e-11	0.619631
Stk40	4	126103957	126141029	+	ENSMUSG00000042608	0.000474201	0.617144
Vmp1	11	86583865	86683836	-	ENSMUSG00000018171	3.03275e-08	0.615158
Myadm	7	3289038	3299345	+	ENSMUSG00000068566	7.84595e-09	0.613444
Zfp516	18	82910879	83005314	+	ENSMUSG00000058881	4.64175e-05	0.612819
Gse1	8	120488866	120581390	+	ENSMUSG00000031822	0.000467102	0.611318
Il1b	2	129364570	129371139	-	ENSMUSG00000027398	0.000338761	0.609819
Sertad3	7	27473768	27477359	+	ENSMUSG00000055200	0.0016334	0.609527
2010109K11Rik	12	32378789	32382943	+	ENSMUSG00000090946	0.000233683	0.602285
3110043O21Rik	4	35191285	35226175	-	ENSMUSG00000028300	4.19134e-05	0.600052
Rel	11	23741514	23770970	-	ENSMUSG00000020275	0.00109441	0.598962
Rassf4	6	116633008	116673836	-	ENSMUSG00000042129	1.03242e-09	0.598499
Eif2c3	4	126331704	126429556	-	ENSMUSG00000028842	0.000160153	0.596667
Mefv	16	3707215	3718124	-	ENSMUSG00000022534	0.000459784	0.596623
Spty2d1	7	46990396	47008411	-	ENSMUSG00000049516	8.20956e-05	0.593624
H3f3b	11	116021912	116027962	-	ENSMUSG00000016559	6.63502e-11	0.591828
Neurl3	1	36264602	36273425	-	ENSMUSG00000047180	0.00125763	0.59162
Tshz1	18	84011627	84086404	-	ENSMUSG00000046982	6.48455e-06	0.588868
Nfkbib	7	28758251	28767512	-	ENSMUSG00000030595	8.4999e-05	0.588463
Nupr1	7	126623249	126627010	-	ENSMUSG00000030717	0.00251372	0.588379
Zswim4	8	84210942	84237042	-	ENSMUSG00000035671	0.00189905	0.588102
9930111J21Rik2	11	49015874	49051242	-	ENSMUSG00000069892	0.00243733	-0.587147
Pfkfb3	2	11471430	11502101	-	ENSMUSG00000026773	0.00238737	-0.587352
Hk2	6	82725025	82774454	-	ENSMUSG00000000628	3.78448e-06	-0.592698
Bcl2l1	2	152780668	152831728	-	ENSMUSG00000007659	1.58442e-06	-0.59619
Arhgap25	6	87458545	87533259	-	ENSMUSG00000030047	0.000439008	-0.599508
Gpr146	5	139377742	139396415	+	ENSMUSG00000044197	0.00189896	-0.60212
Tmem55b	14	50926070	50930856	-	ENSMUSG00000035953	7.54762e-06	-0.606183
Mafb	2	160363677	160367065	-	ENSMUSG00000074622	1.1944e-07	-0.621759
Fastkd3	13	68582248	68592279	+	ENSMUSG00000021532	0.000152689	-0.623905
1810011H11Rik	14	32785963	32817968	+	ENSMUSG00000041707	0.000270876	-0.624709
Plekhm1	11	103365088	103412664	-	ENSMUSG00000034247	1.6081e-06	-0.693731
Fnip2	3	79455971	79567796	-	ENSMUSG00000061175	2.38991e-10	-0.722548
Snx30	4	59805840	59904737	+	ENSMUSG00000028385	2.67252e-12	-0.763573
Maf	8	115682942	115707794	-	ENSMUSG00000055435	5.23573e-18	-0.814483
Fgd4	16	16416917	16600549	-	ENSMUSG00000022788	1.45681e-12	-0.843424
Rgs1	1	144243972	144249242	-	ENSMUSG00000026358	6.5301e-09	-0.886222
Fam84b	15	60818996	60825080	-	ENSMUSG00000072568	5.57061e-09	-0.92951
Lrrc33	16	32142785	32165594	-	ENSMUSG00000052384	9.88693e-31	-0.973699
Rgs2	1	143999338	144004161	-	ENSMUSG00000026360	2.4702e-33	-1.02948
Dusp6	10	99263231	99267488	+	ENSMUSG00000019960	2.34746e-28	-1.43672
Gdf15	8	70629393	70632456	-	ENSMUSG00000038508	1.53413e-30	-1.51997
Ccl3	11	83647844	83649355	-	ENSMUSG00000000982	1.11789e-34	-1.56847
