# Supplementary material for: Itaconate is a metabolic regulator of bone formation in homeostasis and arthritis
Source: Ann Rheum Dis. 2024 Jul 10;83(11):e224898. doi: 10.1136/ard-2023-224898 (PMC11503170; doi:10.1136/ard-2023-224898)
Supplement: online supplemental file 11 [file ard-83-11-s011.xlsx]

## Sheet: Data
Supplementary Table 3. GSEA using ShinyGO (FDR <0.01)
highlighted pathways are shown in the figure 4h
	Enrichment.FDR	nGenes	Pathway.Genes	Fold.Enrichment	Pathway	URL	Genes
1	0.000109667	19	450	4.30742	Extracellular matrix organization	http://amigo.geneontology.org/amigo/term/GO:0030198	IBSP VCAN ELN FBLN1 RGCC CRISPLD2 HAS1 CAV1 ENG LAMA4 TGFBI MMP13 CYP1B1 LUM FURIN HAPLN1 ACAN OLFML2B SMOC1
2	0.000109667	19	451	4.30742	Extracellular structure organization	http://amigo.geneontology.org/amigo/term/GO:0043062	IBSP VCAN ELN FBLN1 RGCC CRISPLD2 HAS1 CAV1 ENG LAMA4 TGFBI MMP13 CYP1B1 LUM FURIN HAPLN1 ACAN OLFML2B SMOC1
3	0.000109667	19	454	4.30742	External encapsulating structure organization	http://amigo.geneontology.org/amigo/term/GO:0045229	IBSP VCAN ELN FBLN1 RGCC CRISPLD2 HAS1 CAV1 ENG LAMA4 TGFBI MMP13 CYP1B1 LUM FURIN HAPLN1 ACAN OLFML2B SMOC1
4	0.000330376	25	748	3.14138	Vasculature development	http://amigo.geneontology.org/amigo/term/GO:0001944	HGF TMED2 HMOX1 RGCC SFRP1 CAV1 AHR ENG LAMA4 EPAS1 LEPR NRP2 TGFBI PTK2B DNMT1 RAMP1 VEZF1 CYP1B1 MTDH VAV2 FZD5 CLIC4 LUZP1 APOD EPHB4
5	0.000396576	24	717	3.16927	Blood vessel development	http://amigo.geneontology.org/amigo/term/GO:0001568	HGF TMED2 HMOX1 RGCC SFRP1 CAV1 AHR ENG LAMA4 EPAS1 LEPR NRP2 TGFBI PTK2B RAMP1 VEZF1 CYP1B1 MTDH VAV2 FZD5 CLIC4 LUZP1 APOD EPHB4
6	0.000600342	20	544	3.53341	Angiogenesis	http://amigo.geneontology.org/amigo/term/GO:0001525	HGF HMOX1 RGCC SFRP1 CAV1 ENG EPAS1 LEPR NRP2 TGFBI PTK2B RAMP1 VEZF1 CYP1B1 MTDH VAV2 FZD5 CLIC4 APOD EPHB4
7	0.0011863	30	1127	2.52616	Circulatory system development	http://amigo.geneontology.org/amigo/term/GO:0072359	HGF ELN TMED2 HMOX1 RGCC SFRP1 CAV1 AHR ENG LAMA4 EPAS1 LEPR ECE1 NRP2 TGFBI PTK2B DNMT1 RAMP1 VEZF1 CYP1B1 TPM1 MTDH ACAN VAV2 DHRS3 FZD5 CLIC4 LUZP1 APOD EPHB4
8	0.00119311	29	1183	2.56172	Anatomical structure formation involved in morphogenesis	http://amigo.geneontology.org/amigo/term/GO:0048646	ERCC1 HGF TCOF1 TMED2 HMOX1 RGCC SFRP1 CAV1 ENG EPAS1 LEPR NRP2 TGFBI PTK2B RAMP1 VEZF1 CYP1B1 TPM1 FURIN MTDH CSRP1 VAV2 FZD5 CTHRC1 CFL2 CLIC4 LUZP1 APOD EPHB4
9	0.0044311	20	635	3.01572	Blood vessel morphogenesis	http://amigo.geneontology.org/amigo/term/GO:0048514	HGF HMOX1 RGCC SFRP1 CAV1 ENG EPAS1 LEPR NRP2 TGFBI PTK2B RAMP1 VEZF1 CYP1B1 MTDH VAV2 FZD5 CLIC4 APOD EPHB4
11	0.00491523	24	886	2.61972	Tube morphogenesis	http://amigo.geneontology.org/amigo/term/GO:0035239	HGF TMED2 HMOX1 RGCC SFRP1 CAV1 ENG EPAS1 LEPR NRP2 TGFBI PTK2B RAMP1 VEZF1 CYP1B1 MTDH VAV2 FZD5 CTHRC1 CLIC4 LUZP1 MAGED1 APOD EPHB4
10	0.00491523	30	1646	2.29922	Biological adhesion	http://amigo.geneontology.org/amigo/term/GO:0022610	IBSP VCAN TFRC FBLN1 RGCC SFRP1 HAS1 CAV1 ENG LAMA4 NRP2 TGFBI PTK2B LGALS3 SERPINE2 CYP1B1 TPM1 MYO10 HAPLN1 NLGN4X SPOCK1 CYRIB ACAN CSRP1 CADM3 INHBB C1QTNF1 IRAK1 APOD EPHB4
12	0.0049387	15	376	3.65628	Response to hypoxia	http://amigo.geneontology.org/amigo/term/GO:0001666	HMOX1 RGCC SFRP1 BNIP3L CAV1 ENG EPAS1 SLC2A1 PTK2B PDK1 BNIP3 IRAK1 KCND2 MT-CYB MT-ND5
14	0.00495211	16	419	3.42379	Response to oxygen levels	http://amigo.geneontology.org/amigo/term/GO:0070482	HMOX1 RGCC SFRP1 BNIP3L CAV1 ENG EPAS1 SLC2A1 PTK2B PDK1 BNIP3 IRAK1 KCND2 MT-CYB MT-ND5 MT-ATP6
13	0.00495211	27	1094	2.40801	Tube development	http://amigo.geneontology.org/amigo/term/GO:0035295	HGF TMED2 HMOX1 RGCC CRISPLD2 SFRP1 CAV1 ENG IGFBP5 EPAS1 LEPR NRP2 TGFBI PTK2B RAMP1 SERPINE2 VEZF1 CYP1B1 MTDH VAV2 FZD5 CTHRC1 CLIC4 LUZP1 MAGED1 APOD EPHB4
15	0.00566945	20	837	2.8626	Regulation of cell adhesion	http://amigo.geneontology.org/amigo/term/GO:0030155	IBSP TFRC FBLN1 RGCC SFRP1 CAV1 ENG LAMA4 TGFBI PTK2B LGALS3 SERPINE2 CYP1B1 TPM1 MYO10 SPOCK1 CYRIB C1QTNF1 IRAK1 APOD
17	0.00636612	9	128	5.721	Protein targeting to ER	http://amigo.geneontology.org/amigo/term/GO:0045047	HERPUD1 SEC61B SPCS1 RPL27 SEC61G RPS8 RPL38 RPS23 RPL39
16	0.00636612	15	391	3.47346	Response to decreased oxygen levels	http://amigo.geneontology.org/amigo/term/GO:0036293	HMOX1 RGCC SFRP1 BNIP3L CAV1 ENG EPAS1 SLC2A1 PTK2B PDK1 BNIP3 IRAK1 KCND2 MT-CYB MT-ND5
19	0.00693432	9	132	5.55754	Establishment of protein localization to endoplasmic reticulum	http://amigo.geneontology.org/amigo/term/GO:0072599	HERPUD1 SEC61B SPCS1 RPL27 SEC61G RPS8 RPL38 RPS23 RPL39
18	0.00693432	29	1639	2.23314	Cell adhesion	http://amigo.geneontology.org/amigo/term/GO:0007155	IBSP VCAN TFRC FBLN1 RGCC SFRP1 HAS1 CAV1 ENG LAMA4 NRP2 TGFBI PTK2B LGALS3 SERPINE2 CYP1B1 TPM1 MYO10 HAPLN1 NLGN4X SPOCK1 CYRIB ACAN CSRP1 CADM3 C1QTNF1 IRAK1 APOD EPHB4
20	0.0099169	22	1017	2.54267	Response to lipid	http://amigo.geneontology.org/amigo/term/GO:0033993	VIM PLPP1 SCD SFRP1 CAV1 AHR ENG GIT1 CPT1A UFM1 CLU PTK2B BCL2L2 RPL27 MTDH ALPL ZBTB7A PAPPA IRAK1 AKR1C1 LITAF AKR1C3
21	0.0120166	34	1832	1.99682	Response to oxygen-containing compound	http://amigo.geneontology.org/amigo/term/GO:1901700	ERCC1 HGF VIM DTNBP1 SCD HMOX1 SFRP1 CAV1 AHR GIT1 CPT1A IGFBP5 SLC2A1 CLU PTK2B BCL2L2 DNMT1 RPL27 MMP13 CYP1B1 TPM1 MTDH ALPL INHBB BNIP3 AP3S1 IRAK1 AKR1C1 APOD LITAF AKR1C3 MT-CYB MT-ND5 MT-ND1
22	0.0150591	12	316	3.75872	Negative regulation of cell motility	http://amigo.geneontology.org/amigo/term/GO:2000146	PFN2 FBLN1 HMOX1 RGCC SFRP1 HAS1 ENG IGFBP5 CYP1B1 TPM1 CLIC4 APOD
23	0.0172901	12	308	3.68747	Cellular carbohydrate metabolic process	http://amigo.geneontology.org/amigo/term/GO:0044262	C1QTNF3 HAS1 GIT1 GBE1 LEPR SLC2A1 PTK2B IGFBP4 PDK1 SLC45A3 FGGY C1QTNF1
24	0.0173977	4	23	15.256	Type B pancreatic cell proliferation	http://amigo.geneontology.org/amigo/term/GO:0044342	SFRP1 IGFBP5 IGFBP4 FMC1
25	0.0173977	12	324	3.65284	Negative regulation of cellular component movement	http://amigo.geneontology.org/amigo/term/GO:0051271	PFN2 FBLN1 HMOX1 RGCC SFRP1 HAS1 ENG IGFBP5 CYP1B1 TPM1 CLIC4 APOD
27	0.0201591	4	23	14.4084	Response to hyperoxia	http://amigo.geneontology.org/amigo/term/GO:0055093	CAV1 BNIP3 MT-CYB MT-ATP6
26	0.0201591	22	978	2.37739	Negative regulation of apoptotic process	http://amigo.geneontology.org/amigo/term/GO:0043066	HGF HERPUD1 TFRC HMOX1 SFRP1 BNIP3L CAV1 GBE1 IFIT3 UFM1 CLU PTK2B PSMG2 BCL2L2 DNMT1 LGALS3 NES MTDH FSTL1 BNIP3 ATOX1 IRAK1
28	0.022935	12	350	3.50476	Negative regulation of locomotion	http://amigo.geneontology.org/amigo/term/GO:0040013	PFN2 FBLN1 HMOX1 RGCC SFRP1 HAS1 ENG IGFBP5 CYP1B1 TPM1 CLIC4 APOD
30	0.0237703	9	162	4.48878	Protein localization to endoplasmic reticulum	http://amigo.geneontology.org/amigo/term/GO:0070972	HERPUD1 SEC61B SPCS1 RPL27 SEC61G RPS8 RPL38 RPS23 RPL39
31	0.0237703	16	673	2.8114	Cellular response to lipid	http://amigo.geneontology.org/amigo/term/GO:0071396	VIM PLPP1 SFRP1 AHR GIT1 CPT1A UFM1 CLU PTK2B BCL2L2 MTDH ZBTB7A IRAK1 AKR1C1 LITAF AKR1C3
29	0.0237703	22	1001	2.32319	Negative regulation of programmed cell death	http://amigo.geneontology.org/amigo/term/GO:0043069	HGF HERPUD1 TFRC HMOX1 SFRP1 BNIP3L CAV1 GBE1 IFIT3 UFM1 CLU PTK2B PSMG2 BCL2L2 DNMT1 LGALS3 NES MTDH FSTL1 BNIP3 ATOX1 IRAK1
32	0.0238384	25	1336	2.16995	Positive regulation of gene expression	http://amigo.geneontology.org/amigo/term/GO:0010628	HGF VIM DTNBP1 TFRC FBLN1 C1QTNF3 TMED2 HMOX1 RGCC CAV1 ENG CLU PTK2B DNMT1 CYP1B1 LUM FURIN CYRIB FZD5 TAF1D C1QTNF1 MAF IRAK1 STMP1 RAB7B
40	0.0252788	3	12	21.6127	Keratan sulfate catabolic process	http://amigo.geneontology.org/amigo/term/GO:0042340	OGN LUM ACAN
41	0.0252788	3	24	21.6127	Retinal metabolic process	http://amigo.geneontology.org/amigo/term/GO:0042574	CYP1B1 AKR1C1 AKR1C3
42	0.0252788	4	43	12.3501	Positive regulation of protein-containing complex disassembly	http://amigo.geneontology.org/amigo/term/GO:0043243	STMN2 NES CFL2 BNIP3
37	0.0252788	5	55	8.53131	Negative regulation of mitochondrion organization	http://amigo.geneontology.org/amigo/term/GO:0010823	HGF TFRC CLU BCL2L2 BNIP3
36	0.0252788	8	152	4.8477	Regulation of cellular carbohydrate metabolic process	http://amigo.geneontology.org/amigo/term/GO:0010675	C1QTNF3 GIT1 LEPR PTK2B IGFBP4 PDK1 SLC45A3 C1QTNF1
45	0.0252788	8	157	4.8477	Regulation of smooth muscle cell proliferation	http://amigo.geneontology.org/amigo/term/GO:0048660	ELN HMOX1 OGN IGFBP5 DNMT1 TPM1 IRAK1 APOD
44	0.0252788	8	160	4.71549	Smooth muscle cell proliferation	http://amigo.geneontology.org/amigo/term/GO:0048659	ELN HMOX1 OGN IGFBP5 DNMT1 TPM1 IRAK1 APOD
38	0.0252788	11	299	3.58401	Negative regulation of cell migration	http://amigo.geneontology.org/amigo/term/GO:0030336	PFN2 HMOX1 RGCC SFRP1 HAS1 ENG IGFBP5 CYP1B1 TPM1 CLIC4 APOD
33	0.0252788	14	416	2.96644	Ossification	http://amigo.geneontology.org/amigo/term/GO:0001503	HGF IBSP VCAN SFRP1 GIT1 MGP IGFBP5 PTK2B MMP13 DHRS3 ALPL CTHRC1 RPL38 SMOC1
43	0.0252788	14	606	2.94718	Regulation of system process	http://amigo.geneontology.org/amigo/term/GO:0044057	HGF CAV1 IGFBP5 EPAS1 ECE1 PTK2B KCNK15 TPM1 CALM2 NLGN4X INHBB C1QTNF1 KCND2 NPTXR
35	0.0252788	18	930	2.56502	Regulation of cytokine production	http://amigo.geneontology.org/amigo/term/GO:0001817	HGF FBLN1 C1QTNF3 HMOX1 RGCC GIT1 CLU CYP1B1 LUM FURIN CYRIB INHBB FZD5 IRAK1 APOD LITAF STMP1 RAB7B
34	0.0252788	18	937	2.54822	Cytokine production	http://amigo.geneontology.org/amigo/term/GO:0001816	HGF FBLN1 C1QTNF3 HMOX1 RGCC GIT1 CLU CYP1B1 LUM FURIN CYRIB INHBB FZD5 IRAK1 APOD LITAF STMP1 RAB7B
39	0.0252788	27	1222	2.05714	Regulation of organelle organization	http://amigo.geneontology.org/amigo/term/GO:0033043	ERCC1 TACC3 HGF ELN RASSF1 PFN2 TFRC RGCC SFRP1 STMN2 BNIP3L GIT1 CLU PTK2B PKMYT1 PSMG2 BCL2L2 DNMT1 TOP2A NES TPM1 CYRIB FZD5 CFL2 FEN1 CLIC4 BNIP3
46	0.025635	5	56	8.31256	Negative regulation of smooth muscle cell proliferation	http://amigo.geneontology.org/amigo/term/GO:0048662	HMOX1 OGN IGFBP5 TPM1 APOD
47	0.025635	8	175	4.67301	Tissue remodeling	http://amigo.geneontology.org/amigo/term/GO:0048771	TFRC SFRP1 CAV1 IGFBP5 EPAS1 LEPR PTK2B CTHRC1
48	0.0261917	23	1105	2.18662	Central nervous system development	http://amigo.geneontology.org/amigo/term/GO:0007417	TACC3 VIM VCAN SUN2 SFRP1 GIT1 SLC2A1 NRP2 UFM1 CLU BCL2L2 NES SERPINE2 CALM2 HAPLN1 NLGN4X SPOCK1 NRGN ACAN SLC45A3 HPRT1 BNIP3 APOD
49	0.035239	9	200	3.96967	Electron transport chain	http://amigo.geneontology.org/amigo/term/GO:0022900	PDIA5 SDHB DHRS3 MT-CYB MT-ND2 MT-ND5 MT-ND1 SDHD MT-ND4L
50	0.0359991	30	1639	1.894	Regulation of apoptotic process	http://amigo.geneontology.org/amigo/term/GO:0042981	HGF HERPUD1 TFRC HMOX1 RGCC SFRP1 BNIP3L CAV1 GBE1 IFIT3 UFM1 CLU PTK2B PSMG2 BCL2L2 DNMT1 TOP2A LGALS3 NES CYP1B1 MTDH VAV2 INHBB FSTL1 BNIP3 ATOX1 ZBTB7A MAGED1 IRAK1 AKR1C3
51	0.0367259	13	628	2.94718	Positive regulation of cytokine production	http://amigo.geneontology.org/amigo/term/GO:0001819	HGF C1QTNF3 HMOX1 RGCC CLU CYP1B1 LUM FURIN CYRIB FZD5 IRAK1 STMP1 RAB7B
55	0.0380399	3	19	17.6831	Positive regulation of protein depolymerization	http://amigo.geneontology.org/amigo/term/GO:1901881	STMN2 NES CFL2
53	0.0380399	4	30	10.3741	Response to increased oxygen levels	http://amigo.geneontology.org/amigo/term/GO:0036296	CAV1 BNIP3 MT-CYB MT-ATP6
54	0.0380399	7	155	4.93333	Response to calcium ion	http://amigo.geneontology.org/amigo/term/GO:0051592	CAV1 PTK2B CALM2 CLIC4 S100A16 AKR1C3 MT-CYB
52	0.0380399	21	946	2.21039	Regulation of cell migration	http://amigo.geneontology.org/amigo/term/GO:0030334	HGF PFN2 FBLN1 SUN2 HMOX1 RGCC SFRP1 HAS1 CAV1 ENG LAMA4 IGFBP5 NRP2 PTK2B LGALS3 SERPINE2 CYP1B1 TPM1 CYRIB CLIC4 APOD
56	0.0385664	10	251	3.5238	Cellular response to oxygen levels	http://amigo.geneontology.org/amigo/term/GO:0071453	HMOX1 RGCC SFRP1 BNIP3L CAV1 EPAS1 PDK1 BNIP3 IRAK1 KCND2
57	0.0415816	14	490	2.73413	Response to oxidative stress	http://amigo.geneontology.org/amigo/term/GO:0006979	ERCC1 HGF HMOX1 EPAS1 PTK2B CYP1B1 TPM1 PDK1 BNIP3 ATOX1 APOD AKR1C3 MT-ND5 MT-ND1
58	0.0415816	21	1034	2.18205	Response to organic cyclic compound	http://amigo.geneontology.org/amigo/term/GO:0014070	DTNBP1 PLPP1 SFRP1 CAV1 AHR ENG CPT1A IGFBP5 UFM1 CLU PTK2B BCL2L2 RPL27 CYP1B1 LUM ALPL ZBTB7A PAPPA AKR1C3 MT-CYB MT-ND1
60	0.0420722	2	4	43.2253	GMP biosynthetic process	http://amigo.geneontology.org/amigo/term/GO:0006177	HPRT1 IMPDH2
61	0.0420722	2	4	43.2253	Response to jasmonic acid	http://amigo.geneontology.org/amigo/term/GO:0009753	AKR1C1 AKR1C3
66	0.0420722	2	4	43.2253	Cellular response to jasmonic acid stimulus	http://amigo.geneontology.org/amigo/term/GO:0071395	AKR1C1 AKR1C3
63	0.0420722	8	171	4.1167	Regulation of mitochondrion organization	http://amigo.geneontology.org/amigo/term/GO:0010821	HGF TFRC BNIP3L CLU BCL2L2 CYRIB FZD5 BNIP3
67	0.0420722	9	237	3.76479	Positive regulation of supramolecular fiber organization	http://amigo.geneontology.org/amigo/term/GO:1902905	PFN2 RGCC SFRP1 STMN2 GIT1 CLU PTK2B TPM1 CFL2
59	0.0420722	9	215	3.71683	Regulation of carbohydrate metabolic process	http://amigo.geneontology.org/amigo/term/GO:0006109	C1QTNF3 GIT1 LEPR PTK2B IGFBP4 PDK1 SLC45A3 C1QTNF1 ZBTB7A
62	0.0420722	13	581	2.85727	Regulation of hormone levels	http://amigo.geneontology.org/amigo/term/GO:0010817	C1QTNF3 SNAP23 SFRP1 CPT1A ECE1 SLC2A1 CYP1B1 FURIN DHRS3 INHBB C1QTNF1 AKR1C1 AKR1C3
65	0.0420722	13	443	2.8285	Regulation of small molecule metabolic process	http://amigo.geneontology.org/amigo/term/GO:0062012	C1QTNF3 CAV1 GIT1 CPT1A LEPR PTK2B IGFBP4 PDK1 AZIN1 SLC45A3 C1QTNF1 ZBTB7A AKR1C3
64	0.0420722	30	1684	1.84899	Regulation of programmed cell death	http://amigo.geneontology.org/amigo/term/GO:0043067	HGF HERPUD1 TFRC HMOX1 RGCC SFRP1 BNIP3L CAV1 GBE1 IFIT3 UFM1 CLU PTK2B PSMG2 BCL2L2 DNMT1 TOP2A LGALS3 NES CYP1B1 MTDH VAV2 INHBB FSTL1 BNIP3 ATOX1 ZBTB7A MAGED1 IRAK1 AKR1C3
68	0.0424157	5	73	6.89766	Response to cadmium ion	http://amigo.geneontology.org/amigo/term/GO:0046686	ERCC1 HMOX1 MT2A AKR1C3 MT-CYB
69	0.0432181	22	1115	2.0977	Negative regulation of cell death	http://amigo.geneontology.org/amigo/term/GO:0060548	HGF HERPUD1 TFRC HMOX1 SFRP1 BNIP3L CAV1 GBE1 IFIT3 UFM1 CLU PTK2B PSMG2 BCL2L2 DNMT1 LGALS3 NES MTDH FSTL1 BNIP3 ATOX1 IRAK1
70	0.0435297	9	222	3.67007	Cellular response to hypoxia	http://amigo.geneontology.org/amigo/term/GO:0071456	HMOX1 RGCC SFRP1 BNIP3L EPAS1 PDK1 BNIP3 IRAK1 KCND2
71	0.0504925	17	769	2.3502	Negative regulation of cell population proliferation	http://amigo.geneontology.org/amigo/term/GO:0008285	PLPP1 FBLN1 HMOX1 RGCC SFRP1 CAV1 OGN ENG IGFBP5 IFIT3 PTK2B SERPINE2 CYP1B1 TPM1 FZD5 MAGED1 APOD
72	0.0505116	9	217	3.58001	Response to reactive oxygen species	http://amigo.geneontology.org/amigo/term/GO:0000302	HGF HMOX1 PTK2B CYP1B1 TPM1 BNIP3 APOD AKR1C3 MT-ND5
73	0.0518961	21	1010	2.10448	Regulation of cell motility	http://amigo.geneontology.org/amigo/term/GO:2000145	HGF PFN2 FBLN1 SUN2 HMOX1 RGCC SFRP1 HAS1 CAV1 ENG LAMA4 IGFBP5 NRP2 PTK2B LGALS3 SERPINE2 CYP1B1 TPM1 CYRIB CLIC4 APOD
75	0.0544915	7	131	4.40647	Respiratory electron transport chain	http://amigo.geneontology.org/amigo/term/GO:0022904	SDHB MT-CYB MT-ND2 MT-ND5 MT-ND1 SDHD MT-ND4L
74	0.0544915	15	527	2.48739	Skeletal system development	http://amigo.geneontology.org/amigo/term/GO:0001501	VCAN FOXN3 TCOF1 SFRP1 ENG MGP TGFBI MMP13 LUM HAPLN1 ACAN DHRS3 ALPL RPL38 MAF
77	0.0561919	9	255	3.49426	Positive regulation of cytoskeleton organization	http://amigo.geneontology.org/amigo/term/GO:0051495	PFN2 RGCC SFRP1 STMN2 GIT1 PTK2B NES TPM1 CFL2
76	0.0561919	26	1614	1.89841	Positive regulation of multicellular organismal process	http://amigo.geneontology.org/amigo/term/GO:0051240	HGF TFRC C1QTNF3 SCD HMOX1 RGCC CAV1 ENG EPAS1 LEPR CLU PTK2B SERPINE2 CYP1B1 LUM TPM1 FURIN MTDH CYRIB INHBB FZD5 C1QTNF1 MAGED1 IRAK1 STMP1 RAB7B
78	0.058092	12	409	2.81904	Epithelial cell proliferation	http://amigo.geneontology.org/amigo/term/GO:0050673	HGF HMOX1 RGCC SFRP1 CAV1 ENG IGFBP5 NRP2 BCL2L2 IGFBP4 FMC1 MAGED1
79	0.0581109	11	389	2.98418	Response to metal ion	http://amigo.geneontology.org/amigo/term/GO:0010038	ERCC1 HMOX1 CAV1 PTK2B MT2A CALM2 CLIC4 BNIP3 S100A16 AKR1C3 MT-CYB
80	0.0586554	9	232	3.45291	Cellular response to decreased oxygen levels	http://amigo.geneontology.org/amigo/term/GO:0036294	HMOX1 RGCC SFRP1 BNIP3L EPAS1 PDK1 BNIP3 IRAK1 KCND2
82	0.0595683	8	202	3.78616	Actomyosin structure organization	http://amigo.geneontology.org/amigo/term/GO:0031032	ELN PFN2 RGCC SFRP1 PTK2B TPM1 CSRP1 CFL2
81	0.0595683	27	1590	1.85448	Cell migration	http://amigo.geneontology.org/amigo/term/GO:0016477	HGF VCAN PFN2 FBLN1 SUN2 HMOX1 RGCC SFRP1 HAS1 CAV1 ENG LAMA4 IGFBP5 NRP2 PTK2B LGALS3 SERPINE2 CYP1B1 TPM1 SPOCK1 CYRIB VAV2 FSTL1 CTHRC1 CLIC4 APOD EPHB4
83	0.059652	10	283	3.16283	Monosaccharide metabolic process	http://amigo.geneontology.org/amigo/term/GO:0005996	C1QTNF3 CPT1A LEPR SLC2A1 IGFBP4 PDK1 SLC45A3 FGGY C1QTNF1 APOD
84	0.0605281	9	342	3.41253	Negative regulation of cytokine production	http://amigo.geneontology.org/amigo/term/GO:0001818	HGF FBLN1 C1QTNF3 HMOX1 RGCC GIT1 FURIN INHBB APOD
85	0.0605281	21	1056	2.05369	Regulation of locomotion	http://amigo.geneontology.org/amigo/term/GO:0040012	HGF PFN2 FBLN1 SUN2 HMOX1 RGCC SFRP1 HAS1 CAV1 ENG LAMA4 IGFBP5 NRP2 PTK2B LGALS3 SERPINE2 CYP1B1 TPM1 CYRIB CLIC4 APOD
89	0.0607072	2	8	32.419	Negative regulation of nitric-oxide synthase activity	http://amigo.geneontology.org/amigo/term/GO:0051001	CAV1 ENG
88	0.0607072	7	161	4.20246	Regulation of MAP kinase activity	http://amigo.geneontology.org/amigo/term/GO:0043405	DTNBP1 SFRP1 CAV1 PTK2B FZD5 MAGED1 IRAK1
86	0.0607072	9	217	3.39269	Aerobic respiration	http://amigo.geneontology.org/amigo/term/GO:0009060	SDHB BNIP3 MT-CYB MT-ND2 MT-ND5 MT-ND1 MT-ATP6 SDHD MT-ND4L
87	0.0607072	20	998	2.09155	Response to hormone	http://amigo.geneontology.org/amigo/term/GO:0009725	PLPP1 HMOX1 SFRP1 CAV1 ENG IGFBP5 LEPR SLC2A1 UFM1 PTK2B RPL27 RAMP1 ALPL INHBB AP3S1 ZBTB7A PAPPA AKR1C1 AKR1C3 MT-CYB
90	0.063188	9	325	3.35369	Negative regulation of cell adhesion	http://amigo.geneontology.org/amigo/term/GO:0007162	FBLN1 RGCC TGFBI LGALS3 SERPINE2 CYP1B1 SPOCK1 C1QTNF1 APOD
91	0.063188	29	1817	1.78566	Regulation of cell population proliferation	http://amigo.geneontology.org/amigo/term/GO:0042127	ELN PLPP1 TFRC FBLN1 HMOX1 RGCC SFRP1 CAV1 AHR OGN ENG IGFBP5 NRP2 IFIT3 CLU PTK2B DNMT1 LGALS3 NES SERPINE2 CYP1B1 TPM1 FZD5 FMC1 CTHRC1 MAGED1 IRAK1 APOD AKR1C3
92	0.0640388	6	106	4.80281	Aerobic electron transport chain	http://amigo.geneontology.org/amigo/term/GO:0019646	MT-CYB MT-ND2 MT-ND5 MT-ND1 SDHD MT-ND4L
93	0.0640388	7	255	4.12605	Cellular response to molecule of bacterial origin	http://amigo.geneontology.org/amigo/term/GO:0071219	VIM GIT1 MTDH CYRIB FZD5 IRAK1 LITAF
94	0.064067	15	718	2.38961	Response to wounding	http://amigo.geneontology.org/amigo/term/GO:0009611	DTNBP1 FBLN1 HMOX1 CAV1 ENG GIT1 NREP SERPINE2 TPM1 CSRP1 VAV2 INHBB C1QTNF1 BNIP3 APOD
95	0.064067	30	1910	1.75713	Regulation of transport	http://amigo.geneontology.org/amigo/term/GO:0051049	DTNBP1 PFN2 C1QTNF3 HMOX1 RGCC SFRP1 BNIP3L CAV1 GIT1 CPT1A LEPR SLC2A1 KMT2A UFM1 CLU PTK2B KCNK15 LGALS3 SERPINE2 FURIN CALM2 AZIN1 INHBB FZD5 C4orf3 CLIC4 NETO2 C1QTNF1 KCND2 APOD
96	0.0652449	6	110	4.74424	Contractile actin filament bundle assembly	http://amigo.geneontology.org/amigo/term/GO:0030038	ELN PFN2 RGCC SFRP1 PTK2B TPM1
97	0.0652449	6	110	4.74424	Stress fiber assembly	http://amigo.geneontology.org/amigo/term/GO:0043149	ELN PFN2 RGCC SFRP1 PTK2B TPM1
98	0.0730941	6	117	4.63128	Mucopolysaccharide metabolic process	http://amigo.geneontology.org/amigo/term/GO:1903510	HGF VCAN HAS1 OGN LUM ACAN
107	0.0766914	2	5	25.9352	Energy coupled proton transmembrane transport, against electrochemical gradient	http://amigo.geneontology.org/amigo/term/GO:0015988	MT-CYB MT-ND5
108	0.0766914	2	5	25.9352	Electron transport coupled proton transport	http://amigo.geneontology.org/amigo/term/GO:0015990	MT-CYB MT-ND5
109	0.0766914	2	7	25.9352	Positive regulation of transforming growth factor beta1 production	http://amigo.geneontology.org/amigo/term/GO:0032914	LUM FURIN
119	0.0766914	2	5	25.9352	Negative regulation of monocyte chemotactic protein-1 production	http://amigo.geneontology.org/amigo/term/GO:0071638	C1QTNF3 APOD
110	0.0766914	3	27	11.442	Positive regulation of collagen biosynthetic process	http://amigo.geneontology.org/amigo/term/GO:0032967	VIM RGCC ENG
120	0.0766914	3	20	11.442	Negative regulation of release of cytochrome c from mitochondria	http://amigo.geneontology.org/amigo/term/GO:0090201	HGF CLU BCL2L2
101	0.0766914	6	112	4.42077	SRP-dependent cotranslational protein targeting to membrane	http://amigo.geneontology.org/amigo/term/GO:0006614	SEC61B RPL27 RPS8 RPL38 RPS23 RPL39
112	0.0766914	6	113	4.42077	Mitochondrial ATP synthesis coupled electron transport	http://amigo.geneontology.org/amigo/term/GO:0042775	MT-CYB MT-ND2 MT-ND5 MT-ND1 SDHD MT-ND4L
116	0.0766914	7	202	3.94666	Positive regulation of NF-kappaB transcription factor activity	http://amigo.geneontology.org/amigo/term/GO:0051092	TFRC CAV1 CLU MTDH ZBTB7A IRAK1 RAB7B
99	0.0766914	7	360	3.84632	Lymphocyte mediated immunity	http://amigo.geneontology.org/amigo/term/GO:0002449	ERCC1 TFRC AHR CLU CYRIB FZD5 HPRT1
115	0.0766914	9	325	3.17142	Positive regulation of DNA-binding transcription factor activity	http://amigo.geneontology.org/amigo/term/GO:0051091	TFRC RGCC CAV1 TAF12 CLU MTDH ZBTB7A IRAK1 RAB7B
103	0.0766914	12	741	2.62857	Response to bacterium	http://amigo.geneontology.org/amigo/term/GO:0009617	VIM CAV1 GIT1 MTDH CYRIB ALPL FZD5 BNIP3 IRAK1 LITAF CFD RPL39
114	0.0766914	12	510	2.60219	Regulation of DNA-binding transcription factor activity	http://amigo.geneontology.org/amigo/term/GO:0051090	TFRC HMOX1 RGCC CAV1 TAF12 CLU CYP1B1 MTDH ZBTB7A IRAK1 COMMD6 RAB7B
105	0.0766914	14	584	2.3825	Response to inorganic substance	http://amigo.geneontology.org/amigo/term/GO:0010035	ERCC1 HGF HMOX1 CAV1 PTK2B MT2A CYP1B1 CALM2 CLIC4 BNIP3 S100A16 AKR1C3 MT-CYB MT-ND5
100	0.0766914	15	571	2.30467	Generation of precursor metabolites and energy	http://amigo.geneontology.org/amigo/term/GO:0006091	PDIA5 GIT1 GBE1 LEPR SDHB DHRS3 BNIP3 ZBTB7A MT-CYB MT-ND2 MT-ND5 MT-ND1 MT-ATP6 SDHD MT-ND4L
102	0.0766914	16	605	2.22143	Mitochondrion organization	http://amigo.geneontology.org/amigo/term/GO:0007005	HGF TFRC BNIP3L EPAS1 CLU BCL2L2 IMMP1L CYRIB TFB2M FZD5 FMC1 BNIP3 MT-ND2 MT-ND5 MT-ND1 MT-ATP6
117	0.0766914	21	1092	1.97333	Regulation of cellular component movement	http://amigo.geneontology.org/amigo/term/GO:0051270	HGF PFN2 FBLN1 SUN2 HMOX1 RGCC SFRP1 HAS1 CAV1 ENG LAMA4 IGFBP5 NRP2 PTK2B LGALS3 SERPINE2 CYP1B1 TPM1 CYRIB CLIC4 APOD
121	0.0766914	23	1313	1.8853	Cellular response to oxygen-containing compound	http://amigo.geneontology.org/amigo/term/GO:1901701	HGF VIM DTNBP1 SFRP1 CAV1 AHR GIT1 CPT1A IGFBP5 CLU PTK2B BCL2L2 DNMT1 CYP1B1 TPM1 MTDH INHBB BNIP3 AP3S1 IRAK1 AKR1C1 LITAF AKR1C3
111	0.0766914	25	1355	1.82745	Regulation of phosphorylation	http://amigo.geneontology.org/amigo/term/GO:0042325	HGF DTNBP1 PFN2 TFRC FBLN1 TMED2 RGCC SFRP1 CAV1 ENG GIT1 MMD LEPR CLU PTK2B PKMYT1 CALM2 VAV2 INHBB FZD5 PPP1R14A ZBTB7A MAGED1 IRAK1 EPHB4
113	0.0766914	28	1776	1.75407	Cell motility	http://amigo.geneontology.org/amigo/term/GO:0048870	HGF VCAN PFN2 FBLN1 SUN2 HMOX1 RGCC SFRP1 HAS1 CAV1 ENG LAMA4 IGFBP5 NRP2 PTK2B LGALS3 SERPINE2 CYP1B1 TPM1 SPOCK1 CYRIB VAV2 FSTL1 CTHRC1 CFL2 CLIC4 APOD EPHB4
118	0.0766914	28	1776	1.75407	Localization of cell	http://amigo.geneontology.org/amigo/term/GO:0051674	HGF VCAN PFN2 FBLN1 SUN2 HMOX1 RGCC SFRP1 HAS1 CAV1 ENG LAMA4 IGFBP5 NRP2 PTK2B LGALS3 SERPINE2 CYP1B1 TPM1 SPOCK1 CYRIB VAV2 FSTL1 CTHRC1 CFL2 CLIC4 APOD EPHB4
104	0.0766914	30	1769	1.72901	Response to endogenous stimulus	http://amigo.geneontology.org/amigo/term/GO:0009719	VIM DTNBP1 PLPP1 HMOX1 SFRP1 STMN2 HAS1 CAV1 AHR ENG IGFBP5 LEPR SLC2A1 UFM1 PTK2B BCL2L2 DNMT1 RPL27 RAMP1 NREP FURIN ALPL INHBB FSTL1 AP3S1 ZBTB7A PAPPA AKR1C1 AKR1C3 MT-CYB
106	0.0766914	30	1847	1.70926	Regulation of cell death	http://amigo.geneontology.org/amigo/term/GO:0010941	HGF HERPUD1 TFRC HMOX1 RGCC SFRP1 BNIP3L CAV1 GBE1 IFIT3 UFM1 CLU PTK2B PSMG2 BCL2L2 DNMT1 TOP2A LGALS3 NES CYP1B1 MTDH VAV2 INHBB FSTL1 BNIP3 ATOX1 ZBTB7A MAGED1 IRAK1 AKR1C3
123	0.0775305	3	28	10.8063	Positive regulation of collagen metabolic process	http://amigo.geneontology.org/amigo/term/GO:0010714	VIM RGCC ENG
124	0.0775305	6	114	4.3711	ATP synthesis coupled electron transport	http://amigo.geneontology.org/amigo/term/GO:0042773	MT-CYB MT-ND2 MT-ND5 MT-ND1 SDHD MT-ND4L
122	0.0775305	11	365	2.72221	Negative regulation of organelle organization	http://amigo.geneontology.org/amigo/term/GO:0010639	ERCC1 HGF PFN2 TFRC STMN2 CLU PSMG2 BCL2L2 TOP2A CYRIB BNIP3
126	0.0775651	8	215	3.39022	Muscle cell proliferation	http://amigo.geneontology.org/amigo/term/GO:0033002	ELN HMOX1 OGN IGFBP5 DNMT1 TPM1 IRAK1 APOD
125	0.0775651	13	433	2.45742	Protein targeting	http://amigo.geneontology.org/amigo/term/GO:0006605	HERPUD1 BNIP3L SEC61B SPCS1 CLU RPL27 SEC61G RPS8 IMMP1L FZD5 RPL38 RPS23 RPL39
128	0.0783325	5	99	5.22887	Bone remodeling	http://amigo.geneontology.org/amigo/term/GO:0046849	TFRC SFRP1 LEPR PTK2B CTHRC1
127	0.0783325	11	394	2.70158	Regulation of lipid metabolic process	http://amigo.geneontology.org/amigo/term/GO:0019216	PLPP1 SCD CAV1 CPT1A PTK2B PDK1 SLC45A3 VAV2 FMC1 APOD AKR1C3
129	0.0783325	14	566	2.35164	Regulation of cytoskeleton organization	http://amigo.geneontology.org/amigo/term/GO:0051493	TACC3 ELN RASSF1 PFN2 RGCC SFRP1 STMN2 GIT1 PTK2B NES TPM1 CYRIB CFL2 CLIC4
131	0.0788267	4	54	6.82505	Regulation of JUN kinase activity	http://amigo.geneontology.org/amigo/term/GO:0043506	DTNBP1 SFRP1 PTK2B FZD5
130	0.0788267	13	632	2.44317	Circulatory system process	http://amigo.geneontology.org/amigo/term/GO:0003013	ELN TFRC HMOX1 CAV1 ENG EPAS1 LEPR ECE1 SLC2A1 KCNK15 TPM1 CALM2 KCND2
132	0.082848	24	1658	1.83072	Cell activation	http://amigo.geneontology.org/amigo/term/GO:0001775	ERCC1 TFRC SNAP23 HMOX1 RGCC CRISPLD2 SFRP1 CAV1 AHR LEPR CLU PTK2B LGALS3 SERPINE2 GLIPR1 CYRIB CSRP1 VAV2 FZD5 HPRT1 C1QTNF1 IMPDH2 ZBTB7A CFD
134	0.0848492	4	54	6.65005	Sulfur compound catabolic process	http://amigo.geneontology.org/amigo/term/GO:0044273	VCAN OGN LUM ACAN
133	0.0848492	6	122	4.22856	Regulation of glucose metabolic process	http://amigo.geneontology.org/amigo/term/GO:0010906	C1QTNF3 LEPR IGFBP4 PDK1 SLC45A3 C1QTNF1
135	0.0849098	8	217	3.30385	Glucose metabolic process	http://amigo.geneontology.org/amigo/term/GO:0006006	C1QTNF3 CPT1A LEPR IGFBP4 PDK1 SLC45A3 C1QTNF1 APOD
136	0.0875177	6	118	4.1831	Cotranslational protein targeting to membrane	http://amigo.geneontology.org/amigo/term/GO:0006613	SEC61B RPL27 RPS8 RPL38 RPS23 RPL39
137	0.0875177	11	353	2.64155	Energy derivation by oxidation of organic compounds	http://amigo.geneontology.org/amigo/term/GO:0015980	GBE1 LEPR SDHB BNIP3 MT-CYB MT-ND2 MT-ND5 MT-ND1 MT-ATP6 SDHD MT-ND4L
138	0.0904575	4	51	6.4838	Regulation of release of cytochrome c from mitochondria	http://amigo.geneontology.org/amigo/term/GO:0090199	HGF CLU BCL2L2 BNIP3
139	0.0917146	2	12	21.6127	Negative regulation of monooxygenase activity	http://amigo.geneontology.org/amigo/term/GO:0032769	CAV1 ENG
140	0.0917146	2	6	21.6127	Mitochondrial protein catabolic process	http://amigo.geneontology.org/amigo/term/GO:0035694	BNIP3L BNIP3
141	0.0917146	2	8	21.6127	Negative regulation of mitochondrial membrane permeability	http://amigo.geneontology.org/amigo/term/GO:0035795	BCL2L2 BNIP3
142	0.0917146	2	9	21.6127	Mammary gland involution	http://amigo.geneontology.org/amigo/term/GO:0060056	CAV1 IGFBP5
143	0.0917146	15	566	2.21039	Establishment of protein localization to organelle	http://amigo.geneontology.org/amigo/term/GO:0072594	HERPUD1 BNIP3L SEC61B SPCS1 UFM1 CLU RPL27 SEC61G RPS8 IMMP1L FZD5 RPL38 RPS23 APOD RPL39
144	0.0934505	10	405	2.75906	Response to steroid hormone	http://amigo.geneontology.org/amigo/term/GO:0048545	PLPP1 SFRP1 CAV1 ENG UFM1 RPL27 ALPL ZBTB7A PAPPA AKR1C3
145	0.0944844	15	670	2.19542	Carbohydrate metabolic process	http://amigo.geneontology.org/amigo/term/GO:0005975	C1QTNF3 HAS1 GIT1 CPT1A GBE1 LEPR SLC2A1 PTK2B IGFBP4 PDK1 SLC45A3 FGGY C1QTNF1 ZBTB7A APOD
147	0.0952729	5	166	4.83866	Cellular hormone metabolic process	http://amigo.geneontology.org/amigo/term/GO:0034754	ECE1 CYP1B1 DHRS3 AKR1C1 AKR1C3
148	0.0952729	9	336	2.93237	Gliogenesis	http://amigo.geneontology.org/amigo/term/GO:0042063	VIM VCAN SUN2 LEPR CLU PTK2B SERPINE2 SLC45A3 BNIP3
146	0.0952729	10	388	2.73578	Intracellular receptor signaling pathway	http://amigo.geneontology.org/amigo/term/GO:0030522	PLPP1 SCD SFRP1 AHR UFM1 DHRS3 ZBTB7A IRAK1 APOD AKR1C3
150	0.0952729	11	412	2.58412	Regulation of supramolecular fiber organization	http://amigo.geneontology.org/amigo/term/GO:1902903	ELN PFN2 RGCC SFRP1 STMN2 GIT1 CLU PTK2B TPM1 CYRIB CFL2
149	0.0952729	17	862	2.06413	Positive regulation of phosphorylation	http://amigo.geneontology.org/amigo/term/GO:0042327	HGF PFN2 TFRC RGCC CAV1 ENG MMD LEPR CLU PTK2B CALM2 VAV2 INHBB FZD5 MAGED1 IRAK1 EPHB4
151	0.0971069	7	168	3.51834	Oxidative phosphorylation	http://amigo.geneontology.org/amigo/term/GO:0006119	MT-CYB MT-ND2 MT-ND5 MT-ND1 MT-ATP6 SDHD MT-ND4L
152	0.09735	4	61	6.17505	Glycosaminoglycan catabolic process	http://amigo.geneontology.org/amigo/term/GO:0006027	VCAN OGN LUM ACAN
154	0.09735	18	919	2.00186	Supramolecular fiber organization	http://amigo.geneontology.org/amigo/term/GO:0097435	VIM ELN PFN2 RGCC SFRP1 STMN2 GIT1 TGFBI CLU PTK2B CYP1B1 LUM TPM1 FURIN CYRIB ACAN CSRP1 CFL2
153	0.09735	23	1905	1.8142	Response to biotic stimulus	http://amigo.geneontology.org/amigo/term/GO:0009607	VIM BNIP3L ZNF175 CAV1 AHR GIT1 IFIT3 CLU PTK2B MT2A LGALS3 MTDH IFIT5 CYRIB ALPL FZD5 BNIP3 IRAK1 LITAF CFD RPL39 STMP1 RAB7B
155	0.0975262	5	113	4.7675	Collagen metabolic process	http://amigo.geneontology.org/amigo/term/GO:0032963	VIM RGCC ENG MMP13 FURIN
156	0.0976311	9	257	2.90319	Cellular respiration	http://amigo.geneontology.org/amigo/term/GO:0045333	SDHB BNIP3 MT-CYB MT-ND2 MT-ND5 MT-ND1 MT-ATP6 SDHD MT-ND4L
157	0.101007	7	324	3.46463	Adaptive immune response based on somatic recombination of immune receptors built from immunoglobulin superfamily domains	http://amigo.geneontology.org/amigo/term/GO:0002460	ERCC1 TFRC AHR CLU CYRIB FZD5 HPRT1
158	0.101007	7	280	3.46463	Cellular response to biotic stimulus	http://amigo.geneontology.org/amigo/term/GO:0071216	VIM GIT1 MTDH CYRIB FZD5 IRAK1 LITAF
160	0.101651	4	57	6.03144	Positive regulation of stress fiber assembly	http://amigo.geneontology.org/amigo/term/GO:0051496	PFN2 RGCC SFRP1 TPM1
159	0.101651	16	717	2.09155	Negative regulation of cellular component organization	http://amigo.geneontology.org/amigo/term/GO:0051129	ERCC1 HGF VIM PFN2 TFRC STMN2 CAV1 CLU PSMG2 BCL2L2 TOP2A LGALS3 SPOCK1 CYRIB BNIP3 APOD
161	0.103324	11	461	2.52914	Negative regulation of transport	http://amigo.geneontology.org/amigo/term/GO:0051051	HMOX1 SFRP1 CAV1 UFM1 PTK2B LGALS3 SERPINE2 CALM2 INHBB C4orf3 APOD
162	0.106408	3	29	8.84154	Bone growth	http://amigo.geneontology.org/amigo/term/GO:0098868	LEPR MMP13 BNC2
163	0.107796	4	148	5.89436	T cell mediated immunity	http://amigo.geneontology.org/amigo/term/GO:0002456	AHR CYRIB FZD5 HPRT1
164	0.107796	17	856	2.01877	Head development	http://amigo.geneontology.org/amigo/term/GO:0060322	TACC3 SUN2 CRISPLD2 SFRP1 GIT1 SLC2A1 NRP2 UFM1 BCL2L2 NES SERPINE2 CALM2 NLGN4X NRGN HPRT1 BNIP3 APOD
165	0.108036	18	1245	1.9681	Immune effector process	http://amigo.geneontology.org/amigo/term/GO:0002252	ERCC1 TFRC SNAP23 HMOX1 RGCC CRISPLD2 AHR CLU PTK2B LGALS3 GLIPR1 MYO10 CYRIB VAV2 FZD5 HPRT1 IMPDH2 CFD
166	0.108187	2	7	18.5251	Posttranslational protein targeting to membrane, translocation	http://amigo.geneontology.org/amigo/term/GO:0031204	SEC61B SEC61G
168	0.108187	2	14	18.5251	Inflammatory response to wounding	http://amigo.geneontology.org/amigo/term/GO:0090594	HMOX1 GIT1
167	0.108187	21	1241	1.84749	Negative regulation of molecular function	http://amigo.geneontology.org/amigo/term/GO:0044092	HGF DTNBP1 HERPUD1 TMED2 HMOX1 SFRP1 CAV1 ENG LEPR PKMYT1 LGALS3 NES SERPINE2 CYP1B1 FURIN CALM2 SPOCK1 C4orf3 PPP1R14A IRAK1 COMMD6
169	0.109882	4	126	5.76338	Retinoid metabolic process	http://amigo.geneontology.org/amigo/term/GO:0001523	CYP1B1 DHRS3 AKR1C1 AKR1C3
172	0.109882	4	88	5.76338	Endocrine process	http://amigo.geneontology.org/amigo/term/GO:0050886	C1QTNF3 ECE1 INHBB C1QTNF1
174	0.109882	4	58	5.76338	Regulation of vascular associated smooth muscle cell proliferation	http://amigo.geneontology.org/amigo/term/GO:1904705	HMOX1 IGFBP5 DNMT1 TPM1
175	0.109882	4	58	5.76338	Vascular associated smooth muscle cell proliferation	http://amigo.geneontology.org/amigo/term/GO:1990874	HMOX1 IGFBP5 DNMT1 TPM1
170	0.109882	8	228	3.03336	Osteoblast differentiation	http://amigo.geneontology.org/amigo/term/GO:0001649	HGF IBSP VCAN SFRP1 IGFBP5 ALPL CTHRC1 SMOC1
171	0.109882	27	1595	1.68491	Regulation of phosphate metabolic process	http://amigo.geneontology.org/amigo/term/GO:0019220	HGF DTNBP1 PFN2 TFRC FBLN1 TMED2 RGCC SFRP1 CAV1 ENG GIT1 MMD LEPR CLU PTK2B PKMYT1 LGALS3 CALM2 PDK1 VAV2 INHBB FZD5 PPP1R14A ZBTB7A MAGED1 IRAK1 EPHB4
173	0.109882	27	1595	1.68491	Regulation of phosphorus metabolic process	http://amigo.geneontology.org/amigo/term/GO:0051174	HGF DTNBP1 PFN2 TFRC FBLN1 TMED2 RGCC SFRP1 CAV1 ENG GIT1 MMD LEPR CLU PTK2B PKMYT1 LGALS3 CALM2 PDK1 VAV2 INHBB FZD5 PPP1R14A ZBTB7A MAGED1 IRAK1 EPHB4
176	0.11012	3	95	8.45713	Complement activation	http://amigo.geneontology.org/amigo/term/GO:0006956	RGCC CLU CFD
177	0.11012	3	28	8.45713	Keratan sulfate biosynthetic process	http://amigo.geneontology.org/amigo/term/GO:0018146	OGN LUM ACAN
178	0.11012	3	42	8.45713	Sarcomere organization	http://amigo.geneontology.org/amigo/term/GO:0045214	TPM1 CSRP1 CFL2
179	0.112187	22	1867	1.79878	Response to external biotic stimulus	http://amigo.geneontology.org/amigo/term/GO:0043207	VIM BNIP3L ZNF175 CAV1 GIT1 IFIT3 CLU PTK2B MT2A LGALS3 MTDH IFIT5 CYRIB ALPL FZD5 BNIP3 IRAK1 LITAF CFD RPL39 STMP1 RAB7B
180	0.112187	22	1866	1.79878	Response to other organism	http://amigo.geneontology.org/amigo/term/GO:0051707	VIM BNIP3L ZNF175 CAV1 GIT1 IFIT3 CLU PTK2B MT2A LGALS3 MTDH IFIT5 CYRIB ALPL FZD5 BNIP3 IRAK1 LITAF CFD RPL39 STMP1 RAB7B
181	0.112965	4	67	5.63809	Aminoglycan catabolic process	http://amigo.geneontology.org/amigo/term/GO:0006026	VCAN OGN LUM ACAN
183	0.112965	4	75	5.63809	Regulation of muscle cell apoptotic process	http://amigo.geneontology.org/amigo/term/GO:0010660	HMOX1 PTK2B DNMT1 BNIP3
184	0.112965	4	65	5.63809	Response to fatty acid	http://amigo.geneontology.org/amigo/term/GO:0070542	SCD CPT1A AKR1C1 AKR1C3
182	0.112965	16	811	2.03813	Brain development	http://amigo.geneontology.org/amigo/term/GO:0007420	TACC3 SUN2 SFRP1 GIT1 SLC2A1 NRP2 UFM1 BCL2L2 NES SERPINE2 CALM2 NLGN4X NRGN HPRT1 BNIP3 APOD
185	0.115364	10	344	2.58319	Regulation of protein serine/threonine kinase activity	http://amigo.geneontology.org/amigo/term/GO:0071900	DTNBP1 RGCC SFRP1 CAV1 PTK2B PKMYT1 CALM2 FZD5 MAGED1 IRAK1
186	0.115771	23	1489	1.76065	Secretion by cell	http://amigo.geneontology.org/amigo/term/GO:0032940	HGF DTNBP1 PFN2 C1QTNF3 SNAP23 HMOX1 RGCC CRISPLD2 SFRP1 ENG GIT1 CPT1A SLC2A1 CLU LGALS3 SERPINE2 GLIPR1 FURIN CYRIB INHBB C1QTNF1 IMPDH2 CFD
192	0.116023	2	9	16.2095	Negative regulation of mitochondrial fusion	http://amigo.geneontology.org/amigo/term/GO:0010637	TFRC BNIP3
193	0.116023	2	9	16.2095	Polyketide metabolic process	http://amigo.geneontology.org/amigo/term/GO:0030638	AKR1C1 AKR1C3
194	0.116023	2	10	16.2095	Aminoglycoside antibiotic metabolic process	http://amigo.geneontology.org/amigo/term/GO:0030647	AKR1C1 AKR1C3
196	0.116023	2	12	16.2095	Negative regulation of protein autophosphorylation	http://amigo.geneontology.org/amigo/term/GO:0031953	CAV1 ENG
197	0.116023	2	13	16.2095	Positive regulation of insulin-like growth factor receptor signaling pathway	http://amigo.geneontology.org/amigo/term/GO:0043568	IGFBP5 IGFBP4
198	0.116023	2	12	16.2095	Regulation of transcription from RNA polymerase II promoter in response to oxidative stress	http://amigo.geneontology.org/amigo/term/GO:0043619	HMOX1 EPAS1
199	0.116023	2	9	16.2095	Daunorubicin metabolic process	http://amigo.geneontology.org/amigo/term/GO:0044597	AKR1C1 AKR1C3
200	0.116023	2	9	16.2095	Doxorubicin metabolic process	http://amigo.geneontology.org/amigo/term/GO:0044598	AKR1C1 AKR1C3
203	0.116023	2	9	16.2095	Retina vasculature morphogenesis in camera-type eye	http://amigo.geneontology.org/amigo/term/GO:0061299	CYP1B1 CLIC4
204	0.116023	2	14	16.2095	Regulation of type B pancreatic cell proliferation	http://amigo.geneontology.org/amigo/term/GO:0061469	SFRP1 FMC1
205	0.116023	2	12	16.2095	Negative regulation of platelet aggregation	http://amigo.geneontology.org/amigo/term/GO:0090331	SERPINE2 C1QTNF1
207	0.116023	2	8	16.2095	Positive regulation of ER-associated ubiquitin-dependent protein catabolic process	http://amigo.geneontology.org/amigo/term/GO:1903071	HERPUD1 CAV1
209	0.116023	2	10	16.2095	Negative regulation of membrane permeability	http://amigo.geneontology.org/amigo/term/GO:1905709	BCL2L2 BNIP3
187	0.116023	4	62	5.51813	Release of cytochrome c from mitochondria	http://amigo.geneontology.org/amigo/term/GO:0001836	HGF CLU BCL2L2 BNIP3
188	0.116023	4	70	5.40317	Mitochondrial electron transport, NADH to ubiquinone	http://amigo.geneontology.org/amigo/term/GO:0006120	MT-ND2 MT-ND5 MT-ND1 MT-ND4L
189	0.116023	4	84	5.40317	Nitric oxide biosynthetic process	http://amigo.geneontology.org/amigo/term/GO:0006809	CAV1 CLU PTK2B CYP1B1
206	0.116023	4	57	5.40317	Regulation of extrinsic apoptotic signaling pathway via death domain receptors	http://amigo.geneontology.org/amigo/term/GO:1902041	HGF HMOX1 SFRP1 LGALS3
201	0.116023	6	164	3.63578	Positive regulation of angiogenesis	http://amigo.geneontology.org/amigo/term/GO:0045766	HGF HMOX1 ENG PTK2B CYP1B1 MTDH
208	0.116023	6	164	3.63578	Positive regulation of vasculature development	http://amigo.geneontology.org/amigo/term/GO:1904018	HGF HMOX1 ENG PTK2B CYP1B1 MTDH
190	0.116023	12	589	2.30194	Sensory organ development	http://amigo.geneontology.org/amigo/term/GO:0007423	VIM ECE1 NES CYP1B1 FZD5 CTHRC1 CLIC4 RPL38 BNC2 IMPDH2 MAF SMOC1
191	0.116023	20	1133	1.83417	Animal organ morphogenesis	http://amigo.geneontology.org/amigo/term/GO:0009887	HGF ELN FOXN3 TMED2 SFRP1 CAV1 ENG MGP IGFBP5 NRP2 MMP13 TPM1 ACAN DHRS3 ALPL FZD5 CTHRC1 RPL38 MAGED1 EPHB4
202	0.116023	21	1421	1.80823	Epithelium development	http://amigo.geneontology.org/amigo/term/GO:0060429	HGF VIM TMED2 SFRP1 CAV1 ENG CPT1A IGFBP5 LGALS3 SERPINE2 VEZF1 FURIN FZD5 FSTL1 CTHRC1 CLIC4 LUZP1 MAF MAGED1 AKR1C1 AKR1C3
195	0.116023	28	1644	1.63408	Regulation of protein modification process	http://amigo.geneontology.org/amigo/term/GO:0031399	HGF DTNBP1 HERPUD1 RASSF1 PFN2 TFRC FBLN1 TMED2 RGCC SFRP1 CAV1 ENG MMD EPAS1 LEPR KMT2A CLU PTK2B PKMYT1 DNMT1 LGALS3 RAMP1 CALM2 INHBB FZD5 PPP1R14A MAGED1 IRAK1
210	0.118577	15	767	2.05617	Positive regulation of protein phosphorylation	http://amigo.geneontology.org/amigo/term/GO:0001934	HGF PFN2 TFRC RGCC CAV1 ENG MMD LEPR CLU PTK2B CALM2 INHBB FZD5 MAGED1 IRAK1
211	0.122634	4	132	5.2929	Diterpenoid metabolic process	http://amigo.geneontology.org/amigo/term/GO:0016101	CYP1B1 DHRS3 AKR1C1 AKR1C3
212	0.122634	4	114	5.2929	Primary alcohol metabolic process	http://amigo.geneontology.org/amigo/term/GO:0034308	CYP1B1 DHRS3 AKR1C1 AKR1C3
213	0.125226	3	45	7.48131	Negative regulation of endothelial cell proliferation	http://amigo.geneontology.org/amigo/term/GO:0001937	RGCC CAV1 ENG
217	0.125226	3	39	7.48131	Regulation of collagen biosynthetic process	http://amigo.geneontology.org/amigo/term/GO:0032965	VIM RGCC ENG
218	0.125226	3	33	7.48131	Keratan sulfate metabolic process	http://amigo.geneontology.org/amigo/term/GO:0042339	OGN LUM ACAN
214	0.125226	4	80	5.18704	Muscle cell apoptotic process	http://amigo.geneontology.org/amigo/term/GO:0010657	HMOX1 PTK2B DNMT1 BNIP3
216	0.125226	4	67	5.18704	Positive regulation of actin filament bundle assembly	http://amigo.geneontology.org/amigo/term/GO:0032233	PFN2 RGCC SFRP1 TPM1
215	0.125226	6	163	3.53662	Glycosaminoglycan metabolic process	http://amigo.geneontology.org/amigo/term/GO:0030203	HGF VCAN HAS1 OGN LUM ACAN
219	0.125226	6	140	3.53662	Response to hydrogen peroxide	http://amigo.geneontology.org/amigo/term/GO:0042542	HGF HMOX1 PTK2B CYP1B1 BNIP3 MT-ND5
223	0.125226	10	499	2.48421	Negative regulation of hydrolase activity	http://amigo.geneontology.org/amigo/term/GO:0051346	HGF HERPUD1 TMED2 LEPR PKMYT1 LGALS3 SERPINE2 FURIN SPOCK1 PPP1R14A
220	0.125226	13	597	2.17802	Positive regulation of cellular component biogenesis	http://amigo.geneontology.org/amigo/term/GO:0044089	ERCC1 PFN2 TFRC RGCC SFRP1 CAV1 GIT1 CLU PTK2B DNMT1 LGALS3 TPM1 STMP1
221	0.125226	24	1636	1.70067	Secretion	http://amigo.geneontology.org/amigo/term/GO:0046903	HGF DTNBP1 PFN2 C1QTNF3 SNAP23 HMOX1 RGCC CRISPLD2 SFRP1 CAV1 ENG GIT1 CPT1A SLC2A1 CLU LGALS3 SERPINE2 GLIPR1 FURIN CYRIB INHBB C1QTNF1 IMPDH2 CFD
222	0.125226	29	1940	1.60162	Negative regulation of response to stimulus	http://amigo.geneontology.org/amigo/term/GO:0048585	ERCC1 HGF HERPUD1 FBLN1 C1QTNF3 HMOX1 SFRP1 CAV1 AHR ENG GIT1 IGFBP5 CLU BCL2L2 LGALS3 RAMP1 SERPINE2 FURIN IGFBP4 NLGN4X CYRIB DHRS3 FSTL1 CTHRC1 C1QTNF1 ZBTB7A APOD LITAF RAB7B
224	0.126786	6	188	3.50476	Positive regulation of protein kinase B signaling	http://amigo.geneontology.org/amigo/term/GO:0051897	HGF ENG IGFBP5 MTDH C1QTNF1 AKR1C3
231	0.126834	2	13	14.4084	Transforming growth factor beta1 production	http://amigo.geneontology.org/amigo/term/GO:0032905	LUM FURIN
232	0.126834	2	12	14.4084	Regulation of transforming growth factor beta1 production	http://amigo.geneontology.org/amigo/term/GO:0032908	LUM FURIN
241	0.126834	2	14	14.4084	Negative regulation of transforming growth factor beta production	http://amigo.geneontology.org/amigo/term/GO:0071635	FBLN1 FURIN
242	0.126834	2	12	14.4084	Regulation of cell communication by electrical coupling involved in cardiac conduction	http://amigo.geneontology.org/amigo/term/GO:1901844	CAV1 CALM2
243	0.126834	2	11	14.4084	Regulation of tau-protein kinase activity	http://amigo.geneontology.org/amigo/term/GO:1902947	HGF CLU
228	0.126834	3	47	7.20422	Negative regulation of muscle cell apoptotic process	http://amigo.geneontology.org/amigo/term/GO:0010656	HMOX1 PTK2B DNMT1
236	0.126834	3	50	7.20422	Endocrine hormone secretion	http://amigo.geneontology.org/amigo/term/GO:0060986	C1QTNF3 INHBB C1QTNF1
237	0.126834	3	45	7.20422	Cellular response to cadmium ion	http://amigo.geneontology.org/amigo/term/GO:0071276	HMOX1 MT2A AKR1C3
238	0.126834	3	39	7.20422	Cellular response to fatty acid	http://amigo.geneontology.org/amigo/term/GO:0071398	CPT1A AKR1C1 AKR1C3
240	0.126834	3	43	7.20422	Regulation of transforming growth factor beta production	http://amigo.geneontology.org/amigo/term/GO:0071634	FBLN1 LUM FURIN
226	0.126834	4	103	5.08533	Regulation of heart rate	http://amigo.geneontology.org/amigo/term/GO:0002027	CAV1 EPAS1 TPM1 CALM2
235	0.126834	4	89	5.08533	Nitric oxide metabolic process	http://amigo.geneontology.org/amigo/term/GO:0046209	CAV1 CLU PTK2B CYP1B1
233	0.126834	6	259	3.44273	Hormone metabolic process	http://amigo.geneontology.org/amigo/term/GO:0042445	ECE1 CYP1B1 FURIN DHRS3 AKR1C1 AKR1C3
244	0.126834	7	291	3.10867	Regulation of blood circulation	http://amigo.geneontology.org/amigo/term/GO:1903522	CAV1 EPAS1 ECE1 KCNK15 TPM1 CALM2 KCND2
239	0.126834	13	653	2.15574	Cellular response to organic cyclic compound	http://amigo.geneontology.org/amigo/term/GO:0071407	DTNBP1 PLPP1 SFRP1 CAV1 AHR IGFBP5 UFM1 CLU BCL2L2 CYP1B1 ALPL ZBTB7A AKR1C3
227	0.126834	17	942	1.91362	Positive regulation of phosphorus metabolic process	http://amigo.geneontology.org/amigo/term/GO:0010562	HGF PFN2 TFRC RGCC CAV1 ENG MMD LEPR CLU PTK2B CALM2 VAV2 INHBB FZD5 MAGED1 IRAK1 EPHB4
234	0.126834	17	942	1.91362	Positive regulation of phosphate metabolic process	http://amigo.geneontology.org/amigo/term/GO:0045937	HGF PFN2 TFRC RGCC CAV1 ENG MMD LEPR CLU PTK2B CALM2 VAV2 INHBB FZD5 MAGED1 IRAK1 EPHB4
230	0.126834	19	1018	1.82778	Positive regulation of protein modification process	http://amigo.geneontology.org/amigo/term/GO:0031401	HGF RASSF1 PFN2 TFRC RGCC CAV1 ENG MMD LEPR KMT2A CLU PTK2B DNMT1 RAMP1 CALM2 INHBB FZD5 MAGED1 IRAK1
229	0.126834	23	1577	1.71608	Reproductive process	http://amigo.geneontology.org/amigo/term/GO:0022414	ERCC1 FBLN1 TMED2 SUN2 TSNAXIP1 SFRP1 HAS1 SMC4 IGFBP5 EPAS1 LEPR SLC2A1 PTK2B PKMYT1 BCL2L2 TOP2A SERPINE2 ALPL INHBB FZD5 CLIC4 PAPPA AKR1C3
225	0.126834	23	1580	1.71411	Reproduction	http://amigo.geneontology.org/amigo/term/GO:0000003	ERCC1 FBLN1 TMED2 SUN2 TSNAXIP1 SFRP1 HAS1 SMC4 IGFBP5 EPAS1 LEPR SLC2A1 PTK2B PKMYT1 BCL2L2 TOP2A SERPINE2 ALPL INHBB FZD5 CLIC4 PAPPA AKR1C3
245	0.126975	23	1545	1.70626	Export from cell	http://amigo.geneontology.org/amigo/term/GO:0140352	HGF DTNBP1 PFN2 C1QTNF3 SNAP23 HMOX1 RGCC CRISPLD2 SFRP1 ENG GIT1 CPT1A SLC2A1 CLU LGALS3 SERPINE2 GLIPR1 FURIN CYRIB INHBB C1QTNF1 IMPDH2 CFD
247	0.128167	10	516	2.43752	Positive regulation of cell adhesion	http://amigo.geneontology.org/amigo/term/GO:0045785	IBSP TFRC FBLN1 SFRP1 CAV1 PTK2B TPM1 MYO10 CYRIB IRAK1
246	0.128167	13	602	2.13391	Positive regulation of organelle organization	http://amigo.geneontology.org/amigo/term/GO:0010638	ERCC1 PFN2 RGCC SFRP1 STMN2 GIT1 PTK2B DNMT1 NES TPM1 CFL2 FEN1 BNIP3
248	0.129262	4	90	4.98754	Reactive nitrogen species metabolic process	http://amigo.geneontology.org/amigo/term/GO:2001057	CAV1 CLU PTK2B CYP1B1
249	0.129845	8	259	2.77382	Hexose metabolic process	http://amigo.geneontology.org/amigo/term/GO:0019318	C1QTNF3 CPT1A LEPR IGFBP4 PDK1 SLC45A3 C1QTNF1 APOD
250	0.129845	10	375	2.42839	Cellular response to chemical stress	http://amigo.geneontology.org/amigo/term/GO:0062197	HGF HMOX1 CAV1 EPAS1 SLC2A1 CYP1B1 TPM1 PDK1 BNIP3 AKR1C3
252	0.132671	6	179	3.38285	Response to nutrient	http://amigo.geneontology.org/amigo/term/GO:0007584	ERCC1 HMOX1 SFRP1 ALPL AKR1C3 MT-CYB
253	0.132671	6	167	3.38285	Actin filament bundle assembly	http://amigo.geneontology.org/amigo/term/GO:0051017	ELN PFN2 RGCC SFRP1 PTK2B TPM1
251	0.132671	8	404	2.75906	Response to molecule of bacterial origin	http://amigo.geneontology.org/amigo/term/GO:0002237	VIM GIT1 MTDH CYRIB ALPL FZD5 IRAK1 LITAF
254	0.134407	3	45	6.94693	Transforming growth factor beta production	http://amigo.geneontology.org/amigo/term/GO:0071604	FBLN1 LUM FURIN
255	0.134407	3	38	6.94693	Negative regulation of protein localization to nucleus	http://amigo.geneontology.org/amigo/term/GO:1900181	UFM1 MAGED1 APOD
256	0.136251	5	111	3.9059	Glycosaminoglycan biosynthetic process	http://amigo.geneontology.org/amigo/term/GO:0006024	VCAN HAS1 OGN LUM ACAN
257	0.136251	5	227	3.9059	Visual perception	http://amigo.geneontology.org/amigo/term/GO:0007601	OAT EPAS1 TGFBI LUM DHRS3
262	0.13767	2	13	12.9676	Neural crest formation	http://amigo.geneontology.org/amigo/term/GO:0014029	TCOF1 SFRP1
265	0.13767	2	14	12.9676	Negative regulation of homotypic cell-cell adhesion	http://amigo.geneontology.org/amigo/term/GO:0034111	SERPINE2 C1QTNF1
267	0.13767	2	18	12.9676	Negative regulation of gluconeogenesis	http://amigo.geneontology.org/amigo/term/GO:0045721	C1QTNF3 LEPR
269	0.13767	2	17	12.9676	GMP metabolic process	http://amigo.geneontology.org/amigo/term/GO:0046037	HPRT1 IMPDH2
274	0.13767	2	10	12.9676	Regulation of ER-associated ubiquitin-dependent protein catabolic process	http://amigo.geneontology.org/amigo/term/GO:1903069	HERPUD1 CAV1
275	0.13767	2	15	12.9676	Regulation of vascular associated smooth muscle cell differentiation	http://amigo.geneontology.org/amigo/term/GO:1905063	ENG DNMT1
261	0.13767	3	49	6.70738	Negative regulation of cellular carbohydrate metabolic process	http://amigo.geneontology.org/amigo/term/GO:0010677	C1QTNF3 GIT1 LEPR
264	0.13767	3	45	6.70738	Positive regulation of ATPase activity	http://amigo.geneontology.org/amigo/term/GO:0032781	PFN2 TPM1 DNAJB4
259	0.13767	4	73	4.80281	Outflow tract morphogenesis	http://amigo.geneontology.org/amigo/term/GO:0003151	ELN ENG NRP2 DHRS3
272	0.13767	5	230	3.8594	Sensory perception of light stimulus	http://amigo.geneontology.org/amigo/term/GO:0050953	OAT EPAS1 TGFBI LUM DHRS3
273	0.13767	6	171	3.32503	Actin filament bundle organization	http://amigo.geneontology.org/amigo/term/GO:0061572	ELN PFN2 RGCC SFRP1 PTK2B TPM1
260	0.13767	6	177	3.29685	Aminoglycan metabolic process	http://amigo.geneontology.org/amigo/term/GO:0006022	HGF VCAN HAS1 OGN LUM ACAN
268	0.13767	8	303	2.71573	Regulation of angiogenesis	http://amigo.geneontology.org/amigo/term/GO:0045765	HGF HMOX1 RGCC SFRP1 ENG PTK2B CYP1B1 MTDH
258	0.13767	8	646	2.70158	Adaptive immune response	http://amigo.geneontology.org/amigo/term/GO:0002250	ERCC1 TFRC AHR CLU PTK2B CYRIB FZD5 HPRT1
263	0.13767	8	300	2.70158	Positive regulation of protein-containing complex assembly	http://amigo.geneontology.org/amigo/term/GO:0031334	ERCC1 PFN2 TFRC GIT1 CLU PTK2B LGALS3 STMP1
270	0.13767	13	825	2.09675	Lymphocyte activation	http://amigo.geneontology.org/amigo/term/GO:0046649	ERCC1 TFRC SFRP1 CAV1 AHR LEPR PTK2B LGALS3 CYRIB FZD5 HPRT1 IMPDH2 ZBTB7A
271	0.13767	15	1678	1.96876	Nervous system process	http://amigo.geneontology.org/amigo/term/GO:0050877	HGF OAT GIT1 EPAS1 TGFBI PTK2B SERPINE2 LUM NLGN4X NRGN DHRS3 FEN1 RPL38 KCND2 NPTXR
266	0.13767	28	1982	1.58279	Locomotion	http://amigo.geneontology.org/amigo/term/GO:0040011	HGF VCAN PFN2 FBLN1 SUN2 HMOX1 RGCC SFRP1 HAS1 CAV1 ENG LAMA4 IGFBP5 NRP2 PTK2B LGALS3 SERPINE2 CYP1B1 TPM1 SPOCK1 CYRIB VAV2 FSTL1 CTHRC1 CFL2 CLIC4 APOD EPHB4
277	0.139676	5	160	3.814	Negative regulation of ion transport	http://amigo.geneontology.org/amigo/term/GO:0043271	CAV1 PTK2B SERPINE2 CALM2 C4orf3
276	0.139676	14	615	2.01271	Cellular component disassembly	http://amigo.geneontology.org/amigo/term/GO:0022411	STMN2 BNIP3L CAV1 ENG SMARCD2 UFM1 TOP2A NES MMP13 FURIN FZD5 CFL2 BNIP3 MRPL23
278	0.139816	8	307	2.68759	Regulation of vasculature development	http://amigo.geneontology.org/amigo/term/GO:1901342	HGF HMOX1 RGCC SFRP1 ENG PTK2B CYP1B1 MTDH
279	0.141123	6	193	3.26914	Morphogenesis of a branching epithelium	http://amigo.geneontology.org/amigo/term/GO:0061138	HGF SFRP1 ENG FZD5 CLIC4 MAGED1
280	0.14681	25	1537	1.62257	Negative regulation of cell communication	http://amigo.geneontology.org/amigo/term/GO:0010648	HGF HERPUD1 FBLN1 C1QTNF3 HMOX1 SFRP1 CAV1 ENG IGFBP5 CLU PTK2B BCL2L2 LGALS3 SERPINE2 IGFBP4 NLGN4X CYRIB DHRS3 INHBB FSTL1 CTHRC1 ZBTB7A APOD LITAF RAB7B
281	0.147477	4	143	4.63128	Terpenoid metabolic process	http://amigo.geneontology.org/amigo/term/GO:0006721	CYP1B1 DHRS3 AKR1C1 AKR1C3
282	0.147477	14	655	1.99502	Apoptotic signaling pathway	http://amigo.geneontology.org/amigo/term/GO:0097190	HGF HERPUD1 HMOX1 SFRP1 BNIP3L CAV1 CLU BCL2L2 LGALS3 CYP1B1 PDK1 INHBB BNIP3 MAGED1
283	0.148735	25	1540	1.61933	Negative regulation of signaling	http://amigo.geneontology.org/amigo/term/GO:0023057	HGF HERPUD1 FBLN1 C1QTNF3 HMOX1 SFRP1 CAV1 ENG IGFBP5 CLU PTK2B BCL2L2 LGALS3 SERPINE2 IGFBP4 NLGN4X CYRIB DHRS3 INHBB FSTL1 CTHRC1 ZBTB7A APOD LITAF RAB7B
284	0.149229	5	118	3.72632	Aminoglycan biosynthetic process	http://amigo.geneontology.org/amigo/term/GO:0006023	VCAN HAS1 OGN LUM ACAN
285	0.149229	6	239	3.21511	Regulation of heart contraction	http://amigo.geneontology.org/amigo/term/GO:0008016	CAV1 EPAS1 KCNK15 TPM1 CALM2 KCND2
286	0.150699	14	975	1.98628	Leukocyte mediated immunity	http://amigo.geneontology.org/amigo/term/GO:0002443	ERCC1 TFRC SNAP23 HMOX1 CRISPLD2 AHR CLU LGALS3 GLIPR1 CYRIB FZD5 HPRT1 IMPDH2 CFD
287	0.15333	15	858	1.92588	Negative regulation of catalytic activity	http://amigo.geneontology.org/amigo/term/GO:0043086	HGF DTNBP1 HERPUD1 TMED2 SFRP1 CAV1 ENG LEPR PKMYT1 LGALS3 NES SERPINE2 FURIN SPOCK1 PPP1R14A
288	0.153837	2	11	11.7887	Signal peptide processing	http://amigo.geneontology.org/amigo/term/GO:0006465	SPCS1 FURIN
289	0.153837	2	13	11.7887	Posttranslational protein targeting to endoplasmic reticulum membrane	http://amigo.geneontology.org/amigo/term/GO:0006620	SEC61B SEC61G
290	0.153837	2	13	11.7887	UV protection	http://amigo.geneontology.org/amigo/term/GO:0009650	ERCC1 FEN1
292	0.153837	2	14	11.7887	Negative regulation of mitochondrial membrane potential	http://amigo.geneontology.org/amigo/term/GO:0010917	BNIP3L BNIP3
295	0.153837	2	13	11.7887	Establishment of planar polarity involved in neural tube closure	http://amigo.geneontology.org/amigo/term/GO:0090177	SFRP1 CTHRC1
296	0.153837	2	21	11.7887	Regulation of platelet aggregation	http://amigo.geneontology.org/amigo/term/GO:0090330	SERPINE2 C1QTNF1
291	0.153837	3	44	6.27464	Regulation of collagen metabolic process	http://amigo.geneontology.org/amigo/term/GO:0010712	VIM RGCC ENG
294	0.153837	3	59	6.27464	Regulation of nitric-oxide synthase activity	http://amigo.geneontology.org/amigo/term/GO:0050999	CAV1 ENG PTK2B
297	0.153837	3	32	6.27464	Regulation of autophagy of mitochondrion	http://amigo.geneontology.org/amigo/term/GO:1903146	BNIP3L FZD5 BNIP3
298	0.153837	10	381	2.3074	Regulation of apoptotic signaling pathway	http://amigo.geneontology.org/amigo/term/GO:2001233	HGF HERPUD1 HMOX1 SFRP1 CAV1 CLU BCL2L2 LGALS3 INHBB MAGED1
293	0.153837	12	540	2.10855	Negative regulation of phosphate metabolic process	http://amigo.geneontology.org/amigo/term/GO:0045936	HGF DTNBP1 FBLN1 TMED2 SFRP1 CAV1 ENG GIT1 PKMYT1 LGALS3 CALM2 PPP1R14A
299	0.153918	7	263	2.83666	Response to alcohol	http://amigo.geneontology.org/amigo/term/GO:0097305	SFRP1 AHR CPT1A PTK2B RPL27 AKR1C3 MT-CYB
300	0.153918	8	294	2.60655	Regulation of actin filament organization	http://amigo.geneontology.org/amigo/term/GO:0110053	ELN PFN2 RGCC SFRP1 PTK2B TPM1 CYRIB CFL2
303	0.154427	4	79	4.47159	Animal organ regeneration	http://amigo.geneontology.org/amigo/term/GO:0031100	HGF HMOX1 CPT1A MT-CYB
302	0.154427	9	535	2.43142	Regulation of cell-cell adhesion	http://amigo.geneontology.org/amigo/term/GO:0022407	TFRC RGCC CAV1 LGALS3 SERPINE2 MYO10 CYRIB C1QTNF1 IRAK1
301	0.154427	12	541	2.10285	Negative regulation of phosphorus metabolic process	http://amigo.geneontology.org/amigo/term/GO:0010563	HGF DTNBP1 FBLN1 TMED2 SFRP1 CAV1 ENG GIT1 PKMYT1 LGALS3 CALM2 PPP1R14A
304	0.160043	5	138	3.60211	Regulation of endothelial cell proliferation	http://amigo.geneontology.org/amigo/term/GO:0001936	HMOX1 RGCC CAV1 ENG NRP2
306	0.161099	19	1032	1.74246	Regulation of cellular component biogenesis	http://amigo.geneontology.org/amigo/term/GO:0044087	ERCC1 ELN PFN2 TFRC RGCC SFRP1 STMN2 CAV1 GIT1 CLU PTK2B DNMT1 LGALS3 TPM1 MYO10 CYRIB FZD5 APOD STMP1
305	0.161099	20	1167	1.71302	Regulation of protein phosphorylation	http://amigo.geneontology.org/amigo/term/GO:0001932	HGF DTNBP1 PFN2 TFRC FBLN1 TMED2 RGCC SFRP1 CAV1 ENG MMD LEPR CLU PTK2B PKMYT1 CALM2 INHBB FZD5 MAGED1 IRAK1
309	0.164484	1	4	64.838	Negative regulation of response to tumor cell	http://amigo.geneontology.org/amigo/term/GO:0002835	AHR
310	0.164484	1	4	64.838	Negative regulation of immune response to tumor cell	http://amigo.geneontology.org/amigo/term/GO:0002838	AHR
311	0.164484	1	9	64.838	Negative regulation of myeloid leukocyte mediated immunity	http://amigo.geneontology.org/amigo/term/GO:0002887	HMOX1
313	0.164484	1	3	64.838	Heme oxidation	http://amigo.geneontology.org/amigo/term/GO:0006788	HMOX1
317	0.164484	1	4	64.838	Muscle hyperplasia	http://amigo.geneontology.org/amigo/term/GO:0014900	HMOX1
318	0.164484	1	4	64.838	Disaccharide transport	http://amigo.geneontology.org/amigo/term/GO:0015766	SLC45A3
319	0.164484	1	4	64.838	Sucrose transport	http://amigo.geneontology.org/amigo/term/GO:0015770	SLC45A3
320	0.164484	1	4	64.838	Oligosaccharide transport	http://amigo.geneontology.org/amigo/term/GO:0015772	SLC45A3
327	0.164484	1	16	64.838	Negative regulation of leukocyte degranulation	http://amigo.geneontology.org/amigo/term/GO:0043301	HMOX1
328	0.164484	1	6	64.838	Negative regulation of mast cell degranulation	http://amigo.geneontology.org/amigo/term/GO:0043305	HMOX1
333	0.164484	1	3	64.838	GMP catabolic process	http://amigo.geneontology.org/amigo/term/GO:0046038	HPRT1
347	0.164484	1	3	64.838	Cell differentiation involved in phenotypic switching	http://amigo.geneontology.org/amigo/term/GO:0090679	DNMT1
350	0.164484	1	3	64.838	Regulation of phenotypic switching	http://amigo.geneontology.org/amigo/term/GO:1900239	DNMT1
351	0.164484	1	4	64.838	Regulation of calcium ion binding	http://amigo.geneontology.org/amigo/term/GO:1901876	C4orf3
352	0.164484	1	4	64.838	Negative regulation of calcium ion binding	http://amigo.geneontology.org/amigo/term/GO:1901877	C4orf3
353	0.164484	1	5	64.838	Neurofibrillary tangle assembly	http://amigo.geneontology.org/amigo/term/GO:1902988	CLU
355	0.164484	1	3	64.838	Vascular associated smooth muscle cell differentiation involved in phenotypic switching	http://amigo.geneontology.org/amigo/term/GO:1905420	DNMT1
356	0.164484	1	3	64.838	Regulation of cell differentiation involved in phenotypic switching	http://amigo.geneontology.org/amigo/term/GO:1905915	DNMT1
357	0.164484	1	3	64.838	Regulation of vascular associated smooth muscle cell differentiation involved in phenotypic switching	http://amigo.geneontology.org/amigo/term/GO:1905930	DNMT1
358	0.164484	1	3	64.838	Calcitonin gene-related peptide receptor signaling pathway	http://amigo.geneontology.org/amigo/term/GO:1990408	RAMP1
359	0.164484	1	3	64.838	Regulation of testosterone biosynthetic process	http://amigo.geneontology.org/amigo/term/GO:2000224	AKR1C3
360	0.164484	1	3	64.838	Regulation of immunological synapse formation	http://amigo.geneontology.org/amigo/term/GO:2000520	LGALS3
361	0.164484	1	4	64.838	Negative regulation of T cell activation via T cell receptor contact with antigen bound to MHC molecule on antigen presenting cell	http://amigo.geneontology.org/amigo/term/GO:2001189	LGALS3
315	0.164484	2	19	10.8063	Negative regulation of platelet activation	http://amigo.geneontology.org/amigo/term/GO:0010544	SERPINE2 C1QTNF1
316	0.164484	2	13	10.8063	Regulation of mitochondrial fusion	http://amigo.geneontology.org/amigo/term/GO:0010635	TFRC BNIP3
325	0.164484	2	12	10.8063	Negative regulation of protein import into nucleus	http://amigo.geneontology.org/amigo/term/GO:0042308	UFM1 APOD
331	0.164484	2	15	10.8063	Negative regulation of membrane potential	http://amigo.geneontology.org/amigo/term/GO:0045837	BNIP3L BNIP3
335	0.164484	2	17	10.8063	Regulation of retinoic acid receptor signaling pathway	http://amigo.geneontology.org/amigo/term/GO:0048385	DHRS3 AKR1C3
336	0.164484	2	17	10.8063	Post-embryonic animal organ development	http://amigo.geneontology.org/amigo/term/GO:0048569	ERCC1 FZD5
338	0.164484	2	27	10.8063	Negative regulation of oxidoreductase activity	http://amigo.geneontology.org/amigo/term/GO:0051354	CAV1 ENG
341	0.164484	2	15	10.8063	Negative regulation of androgen receptor signaling pathway	http://amigo.geneontology.org/amigo/term/GO:0060766	SFRP1 ZBTB7A
343	0.164484	2	14	10.8063	Extracellular matrix constituent secretion	http://amigo.geneontology.org/amigo/term/GO:0070278	RGCC ENG
344	0.164484	2	19	10.8063	Monocyte chemotactic protein-1 production	http://amigo.geneontology.org/amigo/term/GO:0071605	C1QTNF3 APOD
345	0.164484	2	19	10.8063	Regulation of monocyte chemotactic protein-1 production	http://amigo.geneontology.org/amigo/term/GO:0071637	C1QTNF3 APOD
354	0.164484	2	12	10.8063	Negative regulation of protein import	http://amigo.geneontology.org/amigo/term/GO:1904590	UFM1 APOD
308	0.164484	3	118	5.89436	Regulation of T cell mediated immunity	http://amigo.geneontology.org/amigo/term/GO:0002709	AHR CYRIB FZD5
322	0.164484	3	65	5.89436	Myofibril assembly	http://amigo.geneontology.org/amigo/term/GO:0030239	TPM1 CSRP1 CFL2
323	0.164484	3	48	5.89436	Collagen biosynthetic process	http://amigo.geneontology.org/amigo/term/GO:0032964	VIM RGCC ENG
330	0.164484	3	45	5.89436	Protein insertion into ER membrane	http://amigo.geneontology.org/amigo/term/GO:0045048	HMOX1 SEC61B SEC61G
332	0.164484	3	54	5.89436	Negative regulation of carbohydrate metabolic process	http://amigo.geneontology.org/amigo/term/GO:0045912	C1QTNF3 GIT1 LEPR
334	0.164484	3	57	5.89436	Regulation of bone remodeling	http://amigo.geneontology.org/amigo/term/GO:0046850	TFRC SFRP1 LEPR
339	0.164484	3	66	5.721	Striated muscle cell development	http://amigo.geneontology.org/amigo/term/GO:0055002	TPM1 CSRP1 CFL2
340	0.164484	3	58	5.721	Regulation of morphogenesis of a branching structure	http://amigo.geneontology.org/amigo/term/GO:0060688	HGF SFRP1 MAGED1
348	0.164484	3	88	5.721	Regulation of neurotransmitter receptor activity	http://amigo.geneontology.org/amigo/term/GO:0099601	PTK2B NETO2 NPTXR
342	0.164484	4	97	4.32253	Negative regulation of small molecule metabolic process	http://amigo.geneontology.org/amigo/term/GO:0062014	C1QTNF3 GIT1 LEPR AKR1C3
349	0.164484	4	109	4.32253	Positive regulation of cold-induced thermogenesis	http://amigo.geneontology.org/amigo/term/GO:0120162	SCD CAV1 EPAS1 LEPR
324	0.164484	4	119	4.1831	Unsaturated fatty acid metabolic process	http://amigo.geneontology.org/amigo/term/GO:0033559	SCD CYP1B1 AKR1C1 AKR1C3
337	0.164484	5	136	3.56253	Negative regulation of epithelial cell proliferation	http://amigo.geneontology.org/amigo/term/GO:0050680	RGCC SFRP1 CAV1 ENG MAGED1
307	0.164484	6	207	3.01572	Morphogenesis of a branching structure	http://amigo.geneontology.org/amigo/term/GO:0001763	HGF SFRP1 ENG FZD5 CLIC4 MAGED1
346	0.164484	6	181	3.01572	Positive regulation of protein serine/threonine kinase activity	http://amigo.geneontology.org/amigo/term/GO:0071902	RGCC PTK2B CALM2 FZD5 MAGED1 IRAK1
312	0.164484	7	258	2.71776	Heart morphogenesis	http://amigo.geneontology.org/amigo/term/GO:0003007	ELN TMED2 ENG NRP2 TPM1 DHRS3 EPHB4
329	0.164484	7	232	2.70158	Endothelial cell migration	http://amigo.geneontology.org/amigo/term/GO:0043542	HMOX1 RGCC NRP2 PTK2B CYP1B1 FSTL1 EPHB4
314	0.164484	10	545	2.26706	Blood circulation	http://amigo.geneontology.org/amigo/term/GO:0008015	ELN HMOX1 CAV1 ENG EPAS1 ECE1 KCNK15 TPM1 CALM2 KCND2
321	0.164484	10	518	2.22048	Signal release	http://amigo.geneontology.org/amigo/term/GO:0023061	DTNBP1 PFN2 C1QTNF3 SNAP23 SFRP1 GIT1 CPT1A SLC2A1 INHBB C1QTNF1
326	0.164484	11	495	2.13538	Regulation of protein-containing complex assembly	http://amigo.geneontology.org/amigo/term/GO:0043254	ERCC1 ELN PFN2 TFRC STMN2 GIT1 CLU PTK2B LGALS3 CYRIB STMP1
362	0.166605	5	133	3.41253	Apoptotic mitochondrial changes	http://amigo.geneontology.org/amigo/term/GO:0008637	HGF BNIP3L CLU BCL2L2 BNIP3
363	0.166605	21	1418	1.65242	Regulation of hydrolase activity	http://amigo.geneontology.org/amigo/term/GO:0051336	HGF HERPUD1 PFN2 FBLN1 TMED2 SFRP1 CAV1 GIT1 LEPR PTK2B PKMYT1 LGALS3 SERPINE2 TPM1 FURIN CALM2 ASAP2 SPOCK1 VAV2 DNAJB4 PPP1R14A
364	0.167025	13	625	1.96022	Positive regulation of apoptotic process	http://amigo.geneontology.org/amigo/term/GO:0043065	HMOX1 RGCC SFRP1 BNIP3L CAV1 CLU TOP2A CYP1B1 VAV2 INHBB BNIP3 MAGED1 AKR1C3
365	0.168067	2	22	9.97508	Cartilage condensation	http://amigo.geneontology.org/amigo/term/GO:0001502	MGP ACAN
366	0.168067	2	16	9.97508	Cellular copper ion homeostasis	http://amigo.geneontology.org/amigo/term/GO:0006878	MT2A ATOX1
367	0.168067	2	21	9.97508	Blastoderm segmentation	http://amigo.geneontology.org/amigo/term/GO:0007350	NRP2 FZD5
368	0.168067	2	18	9.97508	Regulation of cell communication by electrical coupling	http://amigo.geneontology.org/amigo/term/GO:0010649	CAV1 CALM2
369	0.168067	2	41	9.97508	Muscle filament sliding	http://amigo.geneontology.org/amigo/term/GO:0030049	VIM TPM1
371	0.168067	2	41	9.97508	Actin-myosin filament sliding	http://amigo.geneontology.org/amigo/term/GO:0033275	VIM TPM1
372	0.168067	2	28	9.97508	Response to immobilization stress	http://amigo.geneontology.org/amigo/term/GO:0035902	ERCC1 PTK2B
373	0.168067	2	15	9.97508	Establishment of planar polarity of embryonic epithelium	http://amigo.geneontology.org/amigo/term/GO:0042249	SFRP1 CTHRC1
374	0.168067	2	18	9.97508	Progesterone metabolic process	http://amigo.geneontology.org/amigo/term/GO:0042448	AKR1C1 AKR1C3
376	0.168067	2	19	9.97508	Cellular response to leptin stimulus	http://amigo.geneontology.org/amigo/term/GO:0044320	LEPR INHBB
378	0.168067	2	23	9.97508	Positive regulation of transforming growth factor beta production	http://amigo.geneontology.org/amigo/term/GO:0071636	LUM FURIN
370	0.168067	4	108	4.1167	Cholesterol transport	http://amigo.geneontology.org/amigo/term/GO:0030301	CAV1 CLU FURIN AKR1C1
375	0.168067	4	96	4.1167	Positive regulation of MAP kinase activity	http://amigo.geneontology.org/amigo/term/GO:0043406	PTK2B FZD5 MAGED1 IRAK1
377	0.168067	9	346	2.31564	ATP metabolic process	http://amigo.geneontology.org/amigo/term/GO:0046034	GIT1 ZBTB7A MT-CYB MT-ND2 MT-ND5 MT-ND1 MT-ATP6 SDHD MT-ND4L
379	0.172343	6	205	2.92502	Regulation of cellular ketone metabolic process	http://amigo.geneontology.org/amigo/term/GO:0010565	CAV1 CPT1A PDK1 AZIN1 SLC45A3 AKR1C3
380	0.172374	5	124	3.34216	Regulation of osteoblast differentiation	http://amigo.geneontology.org/amigo/term/GO:0045667	HGF SFRP1 IGFBP5 CTHRC1 SMOC1
381	0.175995	20	1226	1.66038	Negative regulation of protein metabolic process	http://amigo.geneontology.org/amigo/term/GO:0051248	HGF DTNBP1 HERPUD1 FBLN1 TMED2 SFRP1 CAV1 ENG IGFBP5 CLU DNMT1 LGALS3 SERPINE2 FURIN CALM2 SPOCK1 AZIN1 INHBB PPP1R14A APOD
382	0.178099	4	96	3.99003	Regulation of fatty acid metabolic process	http://amigo.geneontology.org/amigo/term/GO:0019217	CAV1 CPT1A PDK1 SLC45A3
383	0.178099	4	103	3.99003	Segmentation	http://amigo.geneontology.org/amigo/term/GO:0035282	TMED2 SFRP1 NRP2 FZD5
385	0.178099	4	104	3.99003	Positive regulation of smooth muscle cell proliferation	http://amigo.geneontology.org/amigo/term/GO:0048661	HMOX1 IGFBP5 DNMT1 IRAK1
386	0.178099	4	141	3.99003	Cardiac conduction	http://amigo.geneontology.org/amigo/term/GO:0061337	CAV1 KCNK15 CALM2 KCND2
384	0.178099	13	640	1.92882	Positive regulation of programmed cell death	http://amigo.geneontology.org/amigo/term/GO:0043068	HMOX1 RGCC SFRP1 BNIP3L CAV1 CLU TOP2A CYP1B1 VAV2 INHBB BNIP3 MAGED1 AKR1C3
387	0.178855	11	763	2.0673	Regulation of ion transport	http://amigo.geneontology.org/amigo/term/GO:0043269	DTNBP1 CAV1 PTK2B KCNK15 LGALS3 SERPINE2 CALM2 C4orf3 CLIC4 NETO2 KCND2
388	0.179683	23	1411	1.58646	Negative regulation of signal transduction	http://amigo.geneontology.org/amigo/term/GO:0009968	HGF HERPUD1 FBLN1 C1QTNF3 HMOX1 SFRP1 CAV1 ENG IGFBP5 CLU BCL2L2 LGALS3 SERPINE2 IGFBP4 NLGN4X CYRIB DHRS3 FSTL1 CTHRC1 ZBTB7A APOD LITAF RAB7B
389	0.179897	7	464	2.60842	Regulation of immune effector process	http://amigo.geneontology.org/amigo/term/GO:0002697	TFRC HMOX1 AHR CLU LGALS3 CYRIB FZD5
390	0.179897	7	230	2.60842	Skeletal system morphogenesis	http://amigo.geneontology.org/amigo/term/GO:0048705	FOXN3 SFRP1 MGP MMP13 ACAN DHRS3 ALPL
391	0.181715	2	78	9.26257	T cell mediated cytotoxicity	http://amigo.geneontology.org/amigo/term/GO:0001913	CYRIB HPRT1
400	0.181715	2	18	9.26257	Labyrinthine layer blood vessel development	http://amigo.geneontology.org/amigo/term/GO:0060716	TMED2 FZD5
402	0.181715	2	25	9.26257	Cell aggregation	http://amigo.geneontology.org/amigo/term/GO:0098743	MGP ACAN
403	0.181715	2	21	9.26257	Tertiary alcohol metabolic process	http://amigo.geneontology.org/amigo/term/GO:1902644	AKR1C1 AKR1C3
404	0.181715	2	21	9.26257	Positive regulation of ERAD pathway	http://amigo.geneontology.org/amigo/term/GO:1904294	HERPUD1 CAV1
405	0.181715	2	27	9.26257	Positive regulation of endothelial cell apoptotic process	http://amigo.geneontology.org/amigo/term/GO:2000353	RGCC AKR1C3
397	0.181715	3	69	5.25713	Secondary metabolic process	http://amigo.geneontology.org/amigo/term/GO:0019748	CYP1B1 AKR1C1 AKR1C3
398	0.181715	3	65	5.25713	Ruffle organization	http://amigo.geneontology.org/amigo/term/GO:0031529	PFN2 CAV1 TPM1
392	0.181715	5	283	3.2419	Regulation of leukocyte mediated immunity	http://amigo.geneontology.org/amigo/term/GO:0002703	TFRC HMOX1 AHR CYRIB FZD5
399	0.181715	5	175	3.2419	Response to corticosteroid	http://amigo.geneontology.org/amigo/term/GO:0031960	ENG RPL27 ALPL PAPPA AKR1C3
406	0.181715	5	153	3.2419	Regulation of reactive oxygen species metabolic process	http://amigo.geneontology.org/amigo/term/GO:2000377	PTK2B CYP1B1 BNIP3 AKR1C1 AKR1C3
401	0.181715	6	236	2.8605	Reactive oxygen species metabolic process	http://amigo.geneontology.org/amigo/term/GO:0072593	PTK2B CYP1B1 BNIP3 AKR1C1 AKR1C3 MT-ND2
393	0.181715	7	230	2.59352	Translational initiation	http://amigo.geneontology.org/amigo/term/GO:0006413	TMED2 RPL27 RPS8 RPL38 EIF1 RPS23 RPL39
394	0.181715	9	414	2.26179	Fatty acid metabolic process	http://amigo.geneontology.org/amigo/term/GO:0006631	MSMO1 SCD CAV1 CPT1A CYP1B1 PDK1 SLC45A3 AKR1C1 AKR1C3
396	0.181715	9	382	2.25306	Transmembrane receptor protein serine/threonine kinase signaling pathway	http://amigo.geneontology.org/amigo/term/GO:0007178	VIM SFRP1 CAV1 ENG NREP FURIN INHBB FSTL1 ZBTB7A
395	0.181715	17	1286	1.73856	Cation transport	http://amigo.geneontology.org/amigo/term/GO:0006812	DTNBP1 TFRC SNAP23 CAV1 PTK2B KCNK15 LGALS3 RAMP1 SERPINE2 CALM2 C4orf3 NETO2 ATOX1 KCND2 MT-CYB MT-ND5 MT-ATP6
407	0.183015	6	228	2.83962	Multi-multicellular organism process	http://amigo.geneontology.org/amigo/term/GO:0044706	FBLN1 TMED2 IGFBP5 SLC2A1 SERPINE2 PAPPA
408	0.187941	5	150	3.2098	Transition metal ion homeostasis	http://amigo.geneontology.org/amigo/term/GO:0055076	TFRC HMOX1 EPAS1 MT2A ATOX1
409	0.188043	6	202	2.81904	Regeneration	http://amigo.geneontology.org/amigo/term/GO:0031099	HGF HMOX1 CPT1A NREP APOD MT-CYB
410	0.190032	26	1816	1.51873	Positive regulation of molecular function	http://amigo.geneontology.org/amigo/term/GO:0044093	PFN2 TFRC FBLN1 RGCC SFRP1 CAV1 GIT1 MMD KMT2A TAF12 CLU PTK2B RAMP1 TPM1 CALM2 MTDH ASAP2 VAV2 DNAJB4 FZD5 CTHRC1 ZBTB7A MAGED1 IRAK1 EPHB4 RAB7B
411	0.19107	3	71	5.11879	Regulation of monooxygenase activity	http://amigo.geneontology.org/amigo/term/GO:0032768	CAV1 ENG PTK2B
412	0.19107	3	67	5.11879	Regulation of ATPase activity	http://amigo.geneontology.org/amigo/term/GO:0043462	PFN2 TPM1 DNAJB4
413	0.19107	3	70	5.11879	Regulation of nitric oxide biosynthetic process	http://amigo.geneontology.org/amigo/term/GO:0045428	CAV1 CLU PTK2B
414	0.191591	4	94	3.814	Extrinsic apoptotic signaling pathway via death domain receptors	http://amigo.geneontology.org/amigo/term/GO:0008625	HGF HMOX1 SFRP1 LGALS3
417	0.191591	5	157	3.17833	Cold-induced thermogenesis	http://amigo.geneontology.org/amigo/term/GO:0106106	SCD CAV1 LAMA4 EPAS1 LEPR
418	0.191591	5	157	3.17833	Regulation of cold-induced thermogenesis	http://amigo.geneontology.org/amigo/term/GO:0120161	SCD CAV1 LAMA4 EPAS1 LEPR
416	0.191591	15	824	1.7911	Regulation of kinase activity	http://amigo.geneontology.org/amigo/term/GO:0043549	HGF DTNBP1 RGCC SFRP1 CAV1 MMD CLU PTK2B PKMYT1 CALM2 VAV2 FZD5 MAGED1 IRAK1 EPHB4
415	0.191591	19	1121	1.65581	Response to organonitrogen compound	http://amigo.geneontology.org/amigo/term/GO:0010243	VIM DTNBP1 HERPUD1 SFRP1 CAV1 AHR SEC61B CPT1A IGFBP5 SLC2A1 PTK2B BCL2L2 DNMT1 MMP13 INHBB HPRT1 AP3S1 MT-CYB MT-ND5
419	0.19167	11	690	2.02045	Metal ion homeostasis	http://amigo.geneontology.org/amigo/term/GO:0055065	HERPUD1 TFRC HMOX1 CAV1 EPAS1 PTK2B MT2A CALM2 C1QTNF1 BNIP3 ATOX1
420	0.19167	11	611	2.02045	Regulation of secretion by cell	http://amigo.geneontology.org/amigo/term/GO:1903530	DTNBP1 PFN2 C1QTNF3 HMOX1 RGCC SFRP1 GIT1 CPT1A SLC2A1 INHBB C1QTNF1
421	0.193491	23	1505	1.56318	Cellular response to endogenous stimulus	http://amigo.geneontology.org/amigo/term/GO:0071495	VIM DTNBP1 PLPP1 SFRP1 STMN2 HAS1 CAV1 AHR ENG IGFBP5 LEPR UFM1 BCL2L2 DNMT1 RAMP1 NREP FURIN INHBB FSTL1 AP3S1 ZBTB7A AKR1C1 AKR1C3
424	0.194917	2	25	8.64507	Glycoside metabolic process	http://amigo.geneontology.org/amigo/term/GO:0016137	AKR1C1 AKR1C3
426	0.194917	2	25	8.64507	Negative regulation of chemokine production	http://amigo.geneontology.org/amigo/term/GO:0032682	C1QTNF3 APOD
427	0.194917	2	29	8.64507	Peptidyl-tyrosine autophosphorylation	http://amigo.geneontology.org/amigo/term/GO:0038083	CAV1 PTK2B
428	0.194917	2	22	8.64507	Regulation of insulin-like growth factor receptor signaling pathway	http://amigo.geneontology.org/amigo/term/GO:0043567	IGFBP5 IGFBP4
429	0.194917	2	19	8.64507	Positive regulation of histone H3-K4 methylation	http://amigo.geneontology.org/amigo/term/GO:0051571	KMT2A DNMT1
430	0.194917	2	16	8.64507	Retina vasculature development in camera-type eye	http://amigo.geneontology.org/amigo/term/GO:0061298	CYP1B1 CLIC4
422	0.194917	5	154	3.14748	Endothelial cell proliferation	http://amigo.geneontology.org/amigo/term/GO:0001935	HMOX1 RGCC CAV1 ENG NRP2
425	0.194917	11	530	2.00906	Response to nutrient levels	http://amigo.geneontology.org/amigo/term/GO:0031667	ERCC1 HMOX1 SFRP1 CAV1 CPT1A SLC2A1 ALPL INHBB BNIP3 AKR1C3 MT-CYB
423	0.194917	19	1122	1.64916	Enzyme linked receptor protein signaling pathway	http://amigo.geneontology.org/amigo/term/GO:0007167	HGF VIM SFRP1 CAV1 ENG GIT1 IGFBP5 NRP2 PTK2B NREP FURIN IGFBP4 VAV2 INHBB FSTL1 AP3S1 ZBTB7A APOD EPHB4
431	0.195243	3	57	4.98754	Glial cell proliferation	http://amigo.geneontology.org/amigo/term/GO:0014009	LEPR CLU PTK2B
432	0.195243	3	71	4.98754	Regulation of blood coagulation	http://amigo.geneontology.org/amigo/term/GO:0030193	CAV1 SERPINE2 C1QTNF1
433	0.195243	3	70	4.98754	Platelet aggregation	http://amigo.geneontology.org/amigo/term/GO:0070527	SERPINE2 CSRP1 C1QTNF1
434	0.197963	10	616	2.08482	Cellular metal ion homeostasis	http://amigo.geneontology.org/amigo/term/GO:0006875	HERPUD1 TFRC HMOX1 CAV1 PTK2B MT2A CALM2 C1QTNF1 BNIP3 ATOX1
435	0.197963	10	622	2.08482	Regulation of transmembrane transport	http://amigo.geneontology.org/amigo/term/GO:0034762	CAV1 SLC2A1 PTK2B KCNK15 CALM2 AZIN1 C4orf3 CLIC4 NETO2 KCND2
436	0.199503	4	227	3.70503	Regulation of lymphocyte mediated immunity	http://amigo.geneontology.org/amigo/term/GO:0002706	TFRC AHR CYRIB FZD5
437	0.199503	4	112	3.70503	Synaptic vesicle exocytosis	http://amigo.geneontology.org/amigo/term/GO:0016079	DTNBP1 PFN2 SNAP23 GIT1
440	0.199503	4	94	3.70503	Regulation of stress fiber assembly	http://amigo.geneontology.org/amigo/term/GO:0051492	PFN2 RGCC SFRP1 TPM1
438	0.199503	8	325	2.31564	Cellular response to oxidative stress	http://amigo.geneontology.org/amigo/term/GO:0034599	HGF HMOX1 EPAS1 CYP1B1 TPM1 PDK1 BNIP3 AKR1C3
439	0.199503	19	1475	1.64038	Leukocyte activation	http://amigo.geneontology.org/amigo/term/GO:0045321	ERCC1 TFRC SNAP23 HMOX1 CRISPLD2 SFRP1 CAV1 AHR LEPR CLU PTK2B LGALS3 GLIPR1 CYRIB FZD5 HPRT1 IMPDH2 ZBTB7A CFD
444	0.199962	3	70	4.86285	Embryonic pattern specification	http://amigo.geneontology.org/amigo/term/GO:0009880	TMED2 NRP2 FZD5
445	0.199962	3	80	4.86285	Androgen receptor signaling pathway	http://amigo.geneontology.org/amigo/term/GO:0030521	PLPP1 SFRP1 ZBTB7A
447	0.199962	3	50	4.86285	Regulation of protein autophosphorylation	http://amigo.geneontology.org/amigo/term/GO:0031952	CAV1 ENG CALM2
450	0.199962	3	72	4.86285	Regulation of nitric oxide metabolic process	http://amigo.geneontology.org/amigo/term/GO:0080164	CAV1 CLU PTK2B
452	0.199962	3	73	4.86285	Regulation of hemostasis	http://amigo.geneontology.org/amigo/term/GO:1900046	CAV1 SERPINE2 C1QTNF1
442	0.199962	5	255	3.08752	Potassium ion transport	http://amigo.geneontology.org/amigo/term/GO:0006813	CAV1 PTK2B KCNK15 NETO2 KCND2
446	0.199962	5	174	3.08752	Biomineral tissue development	http://amigo.geneontology.org/amigo/term/GO:0031214	IBSP MGP PTK2B MMP13 ALPL
449	0.199962	5	245	3.08752	Cellular response to lipopolysaccharide	http://amigo.geneontology.org/amigo/term/GO:0071222	VIM GIT1 MTDH IRAK1 LITAF
448	0.199962	6	275	2.72048	Heart contraction	http://amigo.geneontology.org/amigo/term/GO:0060047	CAV1 EPAS1 KCNK15 TPM1 CALM2 KCND2
441	0.199962	7	241	2.48014	Protein targeting to membrane	http://amigo.geneontology.org/amigo/term/GO:0006612	SEC61B RPL27 SEC61G RPS8 RPL38 RPS23 RPL39
451	0.199962	7	275	2.48014	Regulation of transmembrane receptor protein serine/threonine kinase signaling pathway	http://amigo.geneontology.org/amigo/term/GO:0090092	SFRP1 CAV1 ENG NREP INHBB FSTL1 ZBTB7A
443	0.199962	20	1066	1.61088	Intracellular protein transport	http://amigo.geneontology.org/amigo/term/GO:0006886	HERPUD1 TMED2 BNIP3L SEC61B SPCS1 UFM1 CLU RPL27 RAMP1 SEC61G RPS8 IMMP1L FZD5 RPL38 FAM91A1 AP3S1 XPOT RPS23 APOD RPL39
